# Supplementary material for: Genome reconstructions indicate the partitioning of ecological functions inside a phytoplankton bloom in the Amundsen Sea, Antarctica
Source: Front Microbiol. 2015 Oct 26;6:1090. doi: 10.3389/fmicb.2015.01090 (PMC4620155; doi:10.3389/fmicb.2015.01090)
Supplement: Dataset S1 — Statistical analyses (t-test and equal variance, p-value cut-off of 0.05) of functions detected in the six bacterial draft genomes (n = 4253) in order to discriminate functions differentially present between (I) taxa (Bacteroidetes vs. Proteobacteria) and (II) life styles [free-living taxa (Rhodobacteraceae; Polaribacter; Flavobacteriaceae) and particle-associated taxa (Oceanospirillaceae; SAR92; Cryomorphaceae)]. [file DataSheet1.XLSX]

## Sheet: Feuil1
Life style	Attached	Free	Free	Attached	Free	Attached
Taxon	Bacteroidetes	Bacteroidetes	Bacteroidetes	Proteobacteria	Proteobacteria	Proteobacteria	t-test p-value
Functions	Cryomorphaceae ASP10-05a	Flavobacteriaceae ASP10-10a	Polaribacter ASP10-06a	Oceanospirillaceae ASP10-02a	Rhodobacteraceae ASP10-04a	SAR92 ASP10-03a	Free-vs-Attached	Bacteroidetes vs Proteobacteria
GTP_cyclohydrolase_II_(EC_3.5.4.25)	1	0	0	1	0	1	0.00385215	0.555006
Ribosomal-protein-S18p-alanine_acetyltransferase_(EC_2.3.1.-)	1	0	0	1	0	1	0.00385215	0.555006
Serine_phosphatase_RsbU,_regulator_of_sigma_subunit	1	0	0	1	0	1	0.00385215	0.555006
Acetylornithine_aminotransferase_(EC_2.6.1.11)	0	1	1	0	1	0	0.00594122	0.41416
Aquaporin_Z	0	1	1	0	1	0	0.00594122	0.41416
Flavodoxin_reductases_(ferredoxin-NADPH_reductases)_family_1	0	2	2	0	2	0	0.00594122	0.41416
Hydrolase,_haloacid_delahogenase-like_family	0	1	1	0	1	0	0.00594122	0.41416
LysM_domain_protein	0	1	1	0	1	0	0.00594122	0.41416
nodulation_protein_N	0	1	1	0	1	0	0.00594122	0.41416
OmpA_domain_protein	0	1	1	0	1	0	0.00594122	0.41416
PROBABLE_SIGNAL_PEPTIDE_PROTEIN	0	1	1	0	1	0	0.00594122	0.41416
Thiamin_pyrophosphokinase_(EC_2.7.6.2)	0	1	1	0	1	0	0.00594122	0.41416
Universal_stress_protein_UspA_and_related_nucleotide-binding_proteins	0	1	1	0	1	0	0.00594122	0.41416
Xanthine_dehydrogenase,_iron-sulfur_cluster_and_FAD-binding_subunit_A_(1.17.1.4)	0	1	1	0	1	0	0.00594122	0.41416
Oxidoreductase,_Gfo/Idh/MocA_family	1	2	2	0	2	0	0.0206865	0.180727
Transcriptional_regulator,_AraC_family	6	1	3	4	3	8	0.0284516	0.572897
Enoyl-[acyl-carrier-protein]_reductase_[NADH]_(EC_1.3.1.9)	0	1	1	0	2	0	0.0297703	0.858162
Probable_transcriptional_regulator	0	1	1	0	2	0	0.0297703	0.858162
Transcriptional_regulator,_MerR_family	0	1	1	0	2	0	0.0297703	0.858162
Hypothetical_protein_YggS,_proline_synthase_co-transcribed_bacterial_homolog_PROSC	1	0	0	1	0	2	0.0308585	0.392367
Isocitrate_dehydrogenase_[NADP]_(EC_1.1.1.42)	1	0	0	1	0	2	0.0308585	0.392367
MutT/nudix_family_protein	1	0	0	1	0	2	0.0308585	0.392367
Conserved_domain_protein	1	3	4	1	4	3	0.0371838	0.711756
Multimodular_transpeptidase-transglycosylase_(EC_2.4.1.129)_(EC_3.4.-.-)	1	0	0	2	0	2	0.0377206	0.288885
Phosphate_regulon_transcriptional_regulatory_protein_PhoB_(SphR)	2	0	0	2	0	1	0.0543733	0.7463
FKBP-type_peptidyl-prolyl_cis-trans_isomerase_SlyD_(EC_5.2.1.8)	1	0	0	2	0	3	0.0545886	0.259293
Integral_membrane_protein	1	4	3	3	6	1	0.0550651	0.910447
Transcriptional_regulator	2	7	8	2	4	0	0.0577836	0.165163
Integrase	0	1	2	0	1	0	0.0587556	0.328897
Isoquinoline_1-oxidoreductase_alpha_subunit_(EC_1.3.99.16)	0	1	2	0	1	0	0.0587556	0.328897
Chorismate_synthase_(EC_4.2.3.5)	1	0	0	1	1	2	0.0678954	0.107629
Glyoxalase_family_protein	1	0	0	1	1	2	0.0678954	0.107629
Proline_iminopeptidase_(EC_3.4.11.5)	1	0	0	1	1	2	0.0678954	0.107629
Prolyl-tRNA_synthetase_(EC_6.1.1.15),_bacterial_type	1	0	0	1	1	2	0.0678954	0.107629
UPF0301_protein_YqgE	1	0	0	1	1	2	0.0678954	0.107629
CBS_domain_protein	1	0	0	2	0	1	0.0786754	0.417666
Phosphate_regulon_sensor_protein_PhoR_(SphS)_(EC_2.7.13.3)	1	0	0	2	0	1	0.0786754	0.417666
Iron-sulfur_cluster-binding_protein	1	1	1	0	2	0	0.0791977	0.513793
Xanthine_and_CO_dehydrogenases_maturation_factor,_XdhC/CoxF_family	0	2	2	1	3	2	0.0865078	0.715041
Deacetylases,_including_yeast_histone_deacetylase_and_acetoin_utilization_protein	1	1	2	1	2	0	0.0885352	0.50029
major_facilitator_family_transporter	1	0	0	1	0	3	0.094405	0.370187
Cysteine_desulfurase_(EC_2.8.1.7),_SufS_subfamily	1	1	2	0	1	0	0.0982709	0.0658748
Glutamyl-tRNA_synthetase_(EC_6.1.1.17)	1	1	2	0	1	0	0.0982709	0.0658748
Holliday_junction_DNA_helicase_RuvA	1	1	2	0	1	0	0.0982709	0.0658748
Homogentisate_1,2-dioxygenase_(EC_1.13.11.5)	1	1	2	0	1	0	0.0982709	0.0658748
Iron-sulfur_cluster_assembly_protein_SufB	1	1	2	0	1	0	0.0982709	0.0658748
Iron-sulfur_cluster_assembly_protein_SufD	1	1	2	0	1	0	0.0982709	0.0658748
Manganese_ABC_transporter,_inner_membrane_permease_protein_SitD	1	1	2	0	1	0	0.0982709	0.0658748
NifU-like_domain_protein	1	1	2	0	1	0	0.0982709	0.0658748
Pyruvate_dehydrogenase_E1_component_beta_subunit_(EC_1.2.4.1)	1	1	2	0	1	0	0.0982709	0.0658748
Oxidoreductase,_short-chain_dehydrogenase/reductase_family	1	2	1	1	3	0	0.104021	0.827749
DNA-damage-inducible_protein_F	0	1	2	1	1	0	0.107142	0.573372
GTP-binding_protein_EngA	0	1	2	1	1	0	0.107142	0.573372
Oxidoreductase,_aldo/keto_reductase_family	0	1	2	1	1	0	0.107142	0.573372
Prephenate_dehydratase_(EC_4.2.1.51)	0	1	2	1	1	0	0.107142	0.573372
Methylcrotonyl-CoA_carboxylase_carboxyl_transferase_subunit_(EC_6.4.1.4)	1	1	2	1	2	1	0.107758	0.7017
tRNA_uridine_5-carboxymethylaminomethyl_modification_enzyme_GidA	1	2	2	0	1	1	0.109602	0.0782151
Acetolactate_synthase_small_subunit_(EC_2.2.1.6)	0	1	1	0	1	1	0.109726	0.765949
Dipeptidyl_carboxypeptidase_Dcp_(EC_3.4.15.5)	0	1	1	0	1	1	0.109726	0.765949
Formate_dehydrogenase_chain_D_(EC_1.2.1.2)	0	1	1	0	1	1	0.109726	0.765949
Ribonuclease_P_protein_component_(EC_3.1.26.5)	0	1	1	0	1	1	0.109726	0.765949
Ubiquinone_biosynthesis_monooxygenase_UbiB	0	1	1	0	1	1	0.109726	0.765949
2-amino-4-hydroxy-6-hydroxymethyldihydropteridine_pyrophosphokinase_(EC_2.7.6.3)	1	0	0	2	1	1	0.112831	0.150456
Putative_cytoplasmic_protein	1	0	0	2	1	1	0.112831	0.150456
3-isopropylmalate_dehydrogenase_(EC_1.1.1.85)	0	2	2	1	1	1	0.114349	0.545474
Probable_low-affinity_inorganic_phosphate_transporter	0	2	2	1	1	1	0.114349	0.545474
Adenylate_kinase_(EC_2.7.4.3)	1	0	0	1	1	3	0.120281	0.149073
Isoquinoline_1-oxidoreductase_beta_subunit_(EC_1.3.99.16)	0	1	3	0	1	0	0.12951	0.339319
Penicillin_amidase_family_protein	0	1	3	0	1	0	0.12951	0.339319
Crossover_junction_endodeoxyribonuclease_RuvC_(EC_3.1.22.4)	1	2	2	1	1	0	0.130519	0.0951801
Deoxyguanosinetriphosphate_triphosphohydrolase_(EC_3.1.5.1)	1	2	2	1	1	0	0.130519	0.0951801
Twin-arginine_translocation_protein_TatA	1	2	3	0	1	1	0.131427	0.107104
Isopentenyl-diphosphate_delta-isomerase_(EC_5.3.3.2)	1	2	1	0	1	0	0.136721	0.105382
NAD(FAD)-utilizing_dehydrogenases	1	2	1	0	1	0	0.136721	0.105382
tRNA-Leu-GAG	1	2	1	0	1	0	0.136721	0.105382
membrane_protein,_putative	6	7	8	3	5	3	0.137975	0.01293
Acetyltransferase,_GNAT_family	2	6	6	1	2	1	0.144956	0.127333
Alkyl_hydroperoxide_reductase_subunit_C-like_protein	1	1	0	1	0	2	0.146297	0.772235
DNA_polymerase_III_delta_subunit_(EC_2.7.7.7)	1	1	0	1	0	2	0.146297	0.772235
Excinuclease_ABC_subunit_B	1	1	0	1	0	2	0.146297	0.772235
Hypothetical_nudix_hydrolase_YeaB	1	1	0	1	0	2	0.146297	0.772235
NAD_synthetase_(EC_6.3.1.5)	1	1	0	1	0	2	0.146297	0.772235
Cystathionine_gamma-lyase_(EC_4.4.1.1)	1	1	1	0	2	1	0.148462	0.753439
RND_multidrug_efflux_transporter;_Acriflavin_resistance_protein	1	1	1	0	2	1	0.148462	0.753439
ABC_transporter_involved_in_cytochrome_c_biogenesis,_CcmB_subunit	1	0	0	1	1	1	0.149142	0.213442
ATP-dependent_Clp_protease_ATP-binding_subunit_ClpA	1	0	0	1	1	1	0.149142	0.213442
Cell_division_protein_FtsZ_(EC_3.4.24.-)	1	0	0	1	1	1	0.149142	0.213442
Citrate_synthase_(si)_(EC_2.3.3.1)	1	0	0	1	1	1	0.149142	0.213442
Cysteinyl-tRNA_synthetase_(EC_6.1.1.16)	1	0	0	1	1	1	0.149142	0.213442
Cytochrome_c-type_biogenesis_protein_CcmC,_putative_heme_lyase_for_CcmE	1	0	0	1	1	1	0.149142	0.213442
Cytochrome_c-type_biogenesis_protein_CcmE,_heme_chaperone	1	0	0	1	1	1	0.149142	0.213442
Enolase_(EC_4.2.1.11)	1	0	0	1	1	1	0.149142	0.213442
GTP-binding_and_nucleic_acid-binding_protein_YchF	1	0	0	1	1	1	0.149142	0.213442
Hypoxanthine-guanine_phosphoribosyltransferase_(EC_2.4.2.8)	1	0	0	1	1	1	0.149142	0.213442
Methylcrotonyl-CoA_carboxylase_biotin-containing_subunit_(EC_6.4.1.4)	1	0	0	1	1	1	0.149142	0.213442
Porphobilinogen_deaminase_(EC_2.5.1.61)	1	0	0	1	1	1	0.149142	0.213442
Ribonuclease_HI_(EC_3.1.26.4)	1	0	0	1	1	1	0.149142	0.213442
UDP-N-acetylenolpyruvoylglucosamine_reductase_(EC_1.1.1.158)	1	0	0	1	1	1	0.149142	0.213442
Hydrogen_peroxide-inducible_genes_activator	1	1	1	2	0	2	0.150863	0.785608
SAM-dependent_methyltransferases	1	3	7	1	2	0	0.15482	0.236704
Cell_division_transporter,_ATP-binding_protein_FtsE_(TC_3.A.5.1.1)	2	1	0	1	0	1	0.160374	0.565714
Probable_Co/Zn/Cd_efflux_system_membrane_fusion_protein	4	5	7	0	2	0	0.164292	0.0137641
Excinuclease_ABC_subunit_A	2	1	1	2	0	1	0.16715	0.584146
ATP_synthase_F0_sector_subunit_b_(EC_3.6.3.14)	1	1	1	0	1	0	0.167359	0.119374
Cobalt-zinc-cadmium_resistance_protein_CzcA;_Cation_efflux_system_protein_CusA	1	1	1	0	1	0	0.167359	0.119374
FIG016551:_Putative_peptidase	1	1	1	0	1	0	0.167359	0.119374
Glyoxalase/bleomycin_resistance_protein/dioxygenase	1	1	1	0	1	0	0.167359	0.119374
Iron-sulfur_cluster_assembly_ATPase_protein_SufC	1	1	1	0	1	0	0.167359	0.119374
Outer_membrane_protein_assembly_factor_YaeT_precursor	1	1	1	0	1	0	0.167359	0.119374
PaaD-like_protein_(DUF59)_involved_in_Fe-S_cluster_assembly	1	1	1	0	1	0	0.167359	0.119374
Putative_preQ0_transporter	1	1	1	0	1	0	0.167359	0.119374
Pyruvate_dehydrogenase_E1_component_alpha_subunit_(EC_1.2.4.1)	1	1	1	0	1	0	0.167359	0.119374
RecD-like_DNA_helicase_Atu2026	1	1	1	0	1	0	0.167359	0.119374
Succinyl-CoA:3-ketoacid-coenzyme_A_transferase_subunit_A_(EC_2.8.3.5)	1	1	1	0	1	0	0.167359	0.119374
Succinyl-CoA:3-ketoacid-coenzyme_A_transferase_subunit_B_(EC_2.8.3.5)	1	1	1	0	1	0	0.167359	0.119374
Sulfur_acceptor_protein_SufE_for_iron-sulfur_cluster_assembly	1	1	1	0	1	0	0.167359	0.119374
TsaD/Kae1/Qri7_protein,_required_for_threonylcarbamoyladenosine_t(6)A37_formation_in_tRNA	1	1	1	0	1	0	0.167359	0.119374
DNA_gyrase_subunit_B_(EC_5.99.1.3)	1	1	2	0	1	1	0.183053	0.131653
Riboflavin_kinase_(EC_2.7.1.26)_/_FMN_adenylyltransferase_(EC_2.7.7.2)	1	1	2	0	1	1	0.183053	0.131653
cytosolic_long-chain_acyl-CoA_thioester_hydrolase_family_protein	1	0	0	1	0	0	0.183707	0.976335
DNA_repair_protein_RadC	1	0	0	1	0	0	0.183707	0.976335
FIG002958:_hypothetical_protein	1	0	0	1	0	0	0.183707	0.976335
FIG028593:_membrane_protein	1	0	0	1	0	0	0.183707	0.976335
LemA_family_protein	1	0	0	1	0	0	0.183707	0.976335
LSU_ribosomal_protein_L6p_(L9e)	1	0	0	1	0	0	0.183707	0.976335
Oxaloacetate_decarboxylase_alpha_chain_(EC_4.1.1.3)	1	0	0	1	0	0	0.183707	0.976335
Predicted_exporter_of_the_RND_superfamily	1	0	0	1	0	0	0.183707	0.976335
Protoporphyrinogen_IX_oxidase,_aerobic,_HemY_(EC_1.3.3.4)	1	0	0	1	0	0	0.183707	0.976335
SSU_ribosomal_protein_S10p_(S20e)	1	0	0	1	0	0	0.183707	0.976335
tRNA-Ser-TGA	1	0	0	1	0	0	0.183707	0.976335
Peptidase,_M23/M37_family	3	1	1	1	1	3	0.184011	0.789553
(R)-citramalate_synthase_(EC_2.3.1.182)	0	1	1	0	0	0	0.185312	0.185312
1-acyl-sn-glycerol-3-phosphate_acetyltransferase_(EC_2.3.1.51)	0	1	1	0	0	0	0.185312	0.185312
2-polyprenyl-6-methoxyphenol_hydroxylase_and_related_FAD-dependent_oxidoreductases	0	1	1	0	0	0	0.185312	0.185312
Acyl-CoA_thioesterase_II_(EC_3.1.2.-)	0	1	1	0	0	0	0.185312	0.185312
alternate_gene_name:_yugD	0	1	1	0	0	0	0.185312	0.185312
Aminopeptidase_N	0	1	1	0	0	0	0.185312	0.185312
Ankyrin_1	0	1	1	0	0	0	0.185312	0.185312
Aspartyl-tRNA(Asn)_amidotransferase_subunit_B_(EC_6.3.5.6)_@_Glutamyl-tRNA(Gln)_amidotransferase_subunit_B_(EC_6.3.5.7)_/_Aspartyl-tRNA_synthetase_(EC_6.1.1.12)_@_Aspartyl-tRNA(Asn)_synthetase_(EC_6.1.1.23)	0	1	1	0	0	0	0.185312	0.185312
ATP-dependent_Clp_protease,_ATP-binding_subunit_ClpC	0	1	1	0	0	0	0.185312	0.185312
ATP-dependent_DNA_helicase_RecS_(RecQ_family)	0	1	1	0	0	0	0.185312	0.185312
B._burgdorferi_predicted_coding_region_BB0756	0	1	1	0	0	0	0.185312	0.185312
BatE	0	1	1	0	0	0	0.185312	0.185312
Benzodiazepine_receptor_TspO	0	1	1	0	0	0	0.185312	0.185312
Capsular_polysaccharide_biosynthesis_protein	0	1	1	0	0	0	0.185312	0.185312
Carboxypeptidase	0	1	1	0	0	0	0.185312	0.185312
Carotenoid_cis-trans_isomerase_(EC_5.2.-.-)	0	1	1	0	0	0	0.185312	0.185312
CBS	0	1	1	0	0	0	0.185312	0.185312
COG1272:_Predicted_membrane_protein_hemolysin_III_homolog	0	1	1	0	0	0	0.185312	0.185312
Colanic_acid_biosynthesis_glycosyl_transferase_WcaE	0	1	1	0	0	0	0.185312	0.185312
Conserved_domain_associated_with_flavoprotein_oxygenases,_DIM6/NTAB_family	0	1	1	0	0	0	0.185312	0.185312
Conserved_hyperthetical_protein	0	1	1	0	0	0	0.185312	0.185312
DEAD_box_helicase_family_protein	0	1	1	0	0	0	0.185312	0.185312
Di/tripeptide_permease_YjdL	0	1	1	0	0	0	0.185312	0.185312
Diadenylate_cyclase_spyDAC;_Bacterial_checkpoint_controller_DisA_with_nucleotide-binding_domain	0	1	1	0	0	0	0.185312	0.185312
Dimethylallyltransferase_(EC_2.5.1.1)_/_(2E,6E)-farnesyl_diphosphate_synthase_(EC_2.5.1.10)_/_Geranylgeranyl_diphosphate_synthase_(EC_2.5.1.29)	0	1	1	0	0	0	0.185312	0.185312
Dipeptidyl_peptidase_VI	0	1	1	0	0	0	0.185312	0.185312
Dolichyl_phosphate_glucosyltransferase	0	2	2	0	0	0	0.185312	0.185312
DSBH_domain_containing_protein	0	1	1	0	0	0	0.185312	0.185312
dTDP-glucose_4,6-dehydratase	0	1	1	0	0	0	0.185312	0.185312
Error-prone_repair_protein_UmuD	0	1	1	0	0	0	0.185312	0.185312
Fatty_acid_desaturase_(EC_1.14.19.1);_Delta-9_fatty_acid_desaturase_(EC_1.14.19.1)	0	1	1	0	0	0	0.185312	0.185312
FIG002003:_Protein_YdjA	0	1	1	0	0	0	0.185312	0.185312
FIG00404603:_hypothetical_protein	0	1	1	0	0	0	0.185312	0.185312
FIG00546255:_Oxidoreductase,_FAD-binding_protein	0	1	1	0	0	0	0.185312	0.185312
FIG00552079:_hypothetical_protein	0	1	1	0	0	0	0.185312	0.185312
FIG00552849:_hypothetical_protein	0	1	1	0	0	0	0.185312	0.185312
FIG00648845:_hypothetical_protein	0	1	1	0	0	0	0.185312	0.185312
FIG00648870:_hypothetical_protein	0	1	1	0	0	0	0.185312	0.185312
FIG00649204:_hypothetical_protein	0	1	1	0	0	0	0.185312	0.185312
FIG00649236:_hypothetical_protein	0	1	1	0	0	0	0.185312	0.185312
FIG00649562:_hypothetical_protein	0	1	1	0	0	0	0.185312	0.185312
FIG00649872:_hypothetical_protein	0	1	1	0	0	0	0.185312	0.185312
FIG00651036:_hypothetical_protein	0	1	1	0	0	0	0.185312	0.185312
FIG00651490:_hypothetical_protein	0	1	1	0	0	0	0.185312	0.185312
FIG00651507:_hypothetical_protein	0	1	1	0	0	0	0.185312	0.185312
FIG00651823:_hypothetical_protein	0	1	1	0	0	0	0.185312	0.185312
FIG00652016:_hypothetical_protein	0	1	1	0	0	0	0.185312	0.185312
FIG00652814:_hypothetical_protein	0	1	1	0	0	0	0.185312	0.185312
FIG00653008:_hypothetical_protein	0	1	1	0	0	0	0.185312	0.185312
FIG00653304:_hypothetical_protein	0	1	1	0	0	0	0.185312	0.185312
FIG00654436:_hypothetical_protein	0	1	1	0	0	0	0.185312	0.185312
FIG00656682:_hypothetical_protein	0	1	1	0	0	0	0.185312	0.185312
FIG00693349:_hypothetical_protein	0	1	1	0	0	0	0.185312	0.185312
FIG00694210:_hypothetical_protein	0	1	1	0	0	0	0.185312	0.185312
FIG00907600:_hypothetical_protein	0	1	1	0	0	0	0.185312	0.185312
FIG00930030:_hypothetical_protein	0	1	1	0	0	0	0.185312	0.185312
FIG00930035:_hypothetical_protein	0	1	1	0	0	0	0.185312	0.185312
FIG00930036:_hypothetical_protein	0	1	1	0	0	0	0.185312	0.185312
FIG00930037:_hypothetical_protein	0	1	1	0	0	0	0.185312	0.185312
FIG00930038:_hypothetical_protein	0	1	1	0	0	0	0.185312	0.185312
FIG00930041:_hypothetical_protein	0	1	1	0	0	0	0.185312	0.185312
FIG00930057:_hypothetical_protein	0	1	1	0	0	0	0.185312	0.185312
FIG00930060:_hypothetical_protein	0	1	1	0	0	0	0.185312	0.185312
FIG00930066:_hypothetical_protein	0	1	1	0	0	0	0.185312	0.185312
FIG00930077:_hypothetical_protein	0	1	1	0	0	0	0.185312	0.185312
FIG00930083:_hypothetical_protein	0	1	1	0	0	0	0.185312	0.185312
FIG00930086:_hypothetical_protein	0	1	1	0	0	0	0.185312	0.185312
FIG00930089:_hypothetical_protein	0	1	1	0	0	0	0.185312	0.185312
FIG00930092:_hypothetical_protein	0	1	1	0	0	0	0.185312	0.185312
FIG00930109:_hypothetical_protein	0	1	1	0	0	0	0.185312	0.185312
FIG00930123:_hypothetical_protein	0	1	1	0	0	0	0.185312	0.185312
FIG00930138:_hypothetical_protein	0	1	1	0	0	0	0.185312	0.185312
FIG00930163:_hypothetical_protein	0	1	1	0	0	0	0.185312	0.185312
FIG00930177:_hypothetical_protein	0	1	1	0	0	0	0.185312	0.185312
FIG00930179:_hypothetical_protein	0	1	1	0	0	0	0.185312	0.185312
FIG00930184:_hypothetical_protein	0	1	1	0	0	0	0.185312	0.185312
FIG00930195:_hypothetical_protein	0	1	1	0	0	0	0.185312	0.185312
FIG00930203:_hypothetical_protein	0	1	1	0	0	0	0.185312	0.185312
FIG00930205:_hypothetical_protein	0	1	1	0	0	0	0.185312	0.185312
FIG00930212:_hypothetical_protein	0	1	1	0	0	0	0.185312	0.185312
FIG00930221:_hypothetical_protein	0	1	1	0	0	0	0.185312	0.185312
FIG00930223:_hypothetical_protein	0	1	1	0	0	0	0.185312	0.185312
FIG00930244:_hypothetical_protein	0	1	1	0	0	0	0.185312	0.185312
FIG00930248:_hypothetical_protein	0	1	1	0	0	0	0.185312	0.185312
FIG00930249:_hypothetical_protein	0	1	1	0	0	0	0.185312	0.185312
FIG00930253:_hypothetical_protein	0	1	1	0	0	0	0.185312	0.185312
FIG00930254:_hypothetical_protein	0	1	1	0	0	0	0.185312	0.185312
FIG00930264:_hypothetical_protein	0	1	1	0	0	0	0.185312	0.185312
FIG00930274:_hypothetical_protein	0	1	1	0	0	0	0.185312	0.185312
FIG00930285:_hypothetical_protein	0	1	1	0	0	0	0.185312	0.185312
FIG00930287:_hypothetical_protein	0	1	1	0	0	0	0.185312	0.185312
FIG00930290:_hypothetical_protein	0	1	1	0	0	0	0.185312	0.185312
FIG00930303:_hypothetical_protein	0	1	1	0	0	0	0.185312	0.185312
FIG00930313:_hypothetical_protein	0	1	1	0	0	0	0.185312	0.185312
FIG00930314:_hypothetical_protein	0	1	1	0	0	0	0.185312	0.185312
FIG00930318:_hypothetical_protein	0	1	1	0	0	0	0.185312	0.185312
FIG00930357:_hypothetical_protein	0	1	1	0	0	0	0.185312	0.185312
FIG00930362:_hypothetical_protein	0	1	1	0	0	0	0.185312	0.185312
FIG00930363:_hypothetical_protein	0	1	1	0	0	0	0.185312	0.185312
FIG00930375:_hypothetical_protein	0	1	1	0	0	0	0.185312	0.185312
FIG00930387:_hypothetical_protein	0	1	1	0	0	0	0.185312	0.185312
FIG00930393:_hypothetical_protein	0	1	1	0	0	0	0.185312	0.185312
FIG00930409:_hypothetical_protein	0	1	1	0	0	0	0.185312	0.185312
FIG00930415:_hypothetical_protein	0	1	1	0	0	0	0.185312	0.185312
FIG00930428:_hypothetical_protein	0	1	1	0	0	0	0.185312	0.185312
FIG00930431:_hypothetical_protein	0	1	1	0	0	0	0.185312	0.185312
FIG00930473:_hypothetical_protein	0	1	1	0	0	0	0.185312	0.185312
FIG00930499:_hypothetical_protein	0	1	1	0	0	0	0.185312	0.185312
FIG00930502:_hypothetical_protein	0	1	1	0	0	0	0.185312	0.185312
FIG00930514:_hypothetical_protein	0	1	1	0	0	0	0.185312	0.185312
FIG00930521:_hypothetical_protein	0	1	1	0	0	0	0.185312	0.185312
FIG00930550:_hypothetical_protein	0	1	1	0	0	0	0.185312	0.185312
FIG00930564:_hypothetical_protein	0	1	1	0	0	0	0.185312	0.185312
FIG00930569:_hypothetical_protein	0	1	1	0	0	0	0.185312	0.185312
FIG00930579:_hypothetical_protein	0	1	1	0	0	0	0.185312	0.185312
FIG00930587:_hypothetical_protein	0	1	1	0	0	0	0.185312	0.185312
FIG00930590:_hypothetical_protein	0	1	1	0	0	0	0.185312	0.185312
FIG00930591:_hypothetical_protein	0	1	1	0	0	0	0.185312	0.185312
FIG00930606:_hypothetical_protein	0	1	1	0	0	0	0.185312	0.185312
FIG00930640:_hypothetical_protein	0	1	1	0	0	0	0.185312	0.185312
FIG00930642:_hypothetical_protein	0	1	1	0	0	0	0.185312	0.185312
FIG00930690:_hypothetical_protein	0	1	1	0	0	0	0.185312	0.185312
FIG00930717:_hypothetical_protein	0	1	1	0	0	0	0.185312	0.185312
FIG00930723:_hypothetical_protein	0	1	1	0	0	0	0.185312	0.185312
FIG00930725:_hypothetical_protein	0	1	1	0	0	0	0.185312	0.185312
FIG00930727:_hypothetical_protein	0	1	1	0	0	0	0.185312	0.185312
FIG00930746:_hypothetical_protein	0	1	1	0	0	0	0.185312	0.185312
FIG00930761:_hypothetical_protein	0	1	1	0	0	0	0.185312	0.185312
FIG00930780:_hypothetical_protein	0	1	1	0	0	0	0.185312	0.185312
FIG00930785:_hypothetical_protein	0	1	1	0	0	0	0.185312	0.185312
FIG00930809:_hypothetical_protein	0	1	1	0	0	0	0.185312	0.185312
FIG00930816:_hypothetical_protein	0	1	1	0	0	0	0.185312	0.185312
FIG00930827:_hypothetical_protein	0	1	1	0	0	0	0.185312	0.185312
FIG00930849:_hypothetical_protein	0	1	1	0	0	0	0.185312	0.185312
FIG00930854:_hypothetical_protein	0	1	1	0	0	0	0.185312	0.185312
FIG00930860:_hypothetical_protein	0	1	1	0	0	0	0.185312	0.185312
FIG00930866:_hypothetical_protein	0	1	1	0	0	0	0.185312	0.185312
FIG00930870:_hypothetical_protein	0	1	1	0	0	0	0.185312	0.185312
FIG00930885:_hypothetical_protein	0	1	1	0	0	0	0.185312	0.185312
FIG00930918:_hypothetical_protein	0	1	1	0	0	0	0.185312	0.185312
FIG00930922:_hypothetical_protein	0	1	1	0	0	0	0.185312	0.185312
FIG00930927:_hypothetical_protein	0	1	1	0	0	0	0.185312	0.185312
FIG00930928:_hypothetical_protein	0	1	1	0	0	0	0.185312	0.185312
FIG00930942:_hypothetical_protein	0	1	1	0	0	0	0.185312	0.185312
FIG00930976:_hypothetical_protein	0	1	1	0	0	0	0.185312	0.185312
FIG00930999:_hypothetical_protein	0	1	1	0	0	0	0.185312	0.185312
FIG00931028:_hypothetical_protein	0	1	1	0	0	0	0.185312	0.185312
FIG00931043:_hypothetical_protein	0	1	1	0	0	0	0.185312	0.185312
FIG00931048:_hypothetical_protein	0	1	1	0	0	0	0.185312	0.185312
FIG00931065:_hypothetical_protein	0	1	1	0	0	0	0.185312	0.185312
FIG00931076:_hypothetical_protein	0	1	1	0	0	0	0.185312	0.185312
FIG00931102:_hypothetical_protein	0	1	1	0	0	0	0.185312	0.185312
FIG00931122:_hypothetical_protein	0	1	1	0	0	0	0.185312	0.185312
FIG01019782:_hypothetical_protein	0	1	1	0	0	0	0.185312	0.185312
FIG032012:_hypothetical_protein	0	1	1	0	0	0	0.185312	0.185312
FIG034863:_hypothetical_protein	0	1	1	0	0	0	0.185312	0.185312
FIG036016:_hypothetical_protein	0	1	1	0	0	0	0.185312	0.185312
FIG146085:_3-to-5_oligoribonuclease_A,_Bacillus_type	0	1	1	0	0	0	0.185312	0.185312
GAF_domain_protein	0	1	1	0	0	0	0.185312	0.185312
GAF_domain-containing_proteins	0	1	1	0	0	0	0.185312	0.185312
GldN	0	1	1	0	0	0	0.185312	0.185312
Glutaryl-7-ACA_acylase	0	1	1	0	0	0	0.185312	0.185312
Heavy_metal_RND_efflux_outer_membrane_protein,_CzcC_family	0	1	1	0	0	0	0.185312	0.185312
HlyB/MsbA_family_ABC_transporter	0	1	1	0	0	0	0.185312	0.185312
Homolog_of_fucose/glucose/galactose_permeases	0	1	1	0	0	0	0.185312	0.185312
Hydrolase_of_unknown_specificity_RsbQ,_part_of_a_novel_[RsbQ_-_PAS_domain]_bacterial_sensing_module	0	1	1	0	0	0	0.185312	0.185312
Hypoxanthine-guanine_phosphoribosyltransferase_(EC_2.4.2.8)_/_Adenylate_kinase_(EC_2.7.4.3)	0	1	1	0	0	0	0.185312	0.185312
Integration_host_factor_alpha/beta	0	1	1	0	0	0	0.185312	0.185312
Intramembrane_protease_RasP/YluC,_implicated_in_cell_division_based_on_FtsL_cleavage	0	1	1	0	0	0	0.185312	0.185312
iron(III)_ABC_transporter,_ATP-binding_protein,_putative	0	1	1	0	0	0	0.185312	0.185312
L-asparaginase_I,_cytoplasmic_(EC_3.5.1.1)	0	1	1	0	0	0	0.185312	0.185312
L-sorbosone_dehydrogenase	0	1	1	0	0	0	0.185312	0.185312
Leucine_aminopeptidase-related_protein	0	1	1	0	0	0	0.185312	0.185312
Linoleoyl-CoA_desaturase_(EC_1.14.19.3)	0	1	1	0	0	0	0.185312	0.185312
Lipoprotein-releasing_system_ATP-binding_protein_lolD	0	1	1	0	0	0	0.185312	0.185312
Long-chain-fatty-acid--luciferin-component_ligase_(EC_6.2.1.19)	0	1	1	0	0	0	0.185312	0.185312
Mannose-6-phosphate_isomerase_(EC_5.3.1.8)	0	1	1	0	0	0	0.185312	0.185312
Mce4/Rv3499c/MTV023.06c_protein	0	1	1	0	0	0	0.185312	0.185312
Mechanosensitive_(MS)_ion_channel	0	1	1	0	0	0	0.185312	0.185312
Membrane_metalloprotease	0	1	1	0	0	0	0.185312	0.185312
Membrane_protease_family_protein_BA0301	0	1	1	0	0	0	0.185312	0.185312
Membrane_proteins_related_to_metalloendopeptidases	0	1	1	0	0	0	0.185312	0.185312
Menaquinone-specific_isochorismate_synthase_(EC_5.4.4.2)	0	1	1	0	0	0	0.185312	0.185312
Methylated-DNA-[protein]-cysteine_S-methyltransferase	0	1	1	0	0	0	0.185312	0.185312
MFS_permease	0	1	1	0	0	0	0.185312	0.185312
Molybdopterin_binding_motif,_CinA_N-terminal_domain_/_C-terminal_domain_of_CinA_type_S	0	1	1	0	0	0	0.185312	0.185312
Muconate_cycloisomerase_(EC_5.5.1.1)	0	1	1	0	0	0	0.185312	0.185312
Multidrug_efflux_protein,_outer_membrane_component	0	1	1	0	0	0	0.185312	0.185312
MutS-related_protein,_family_1	0	1	1	0	0	0	0.185312	0.185312
Na(+)_dependent_transporter,Sodium_Bile_acid_symporter_family	0	1	1	0	0	0	0.185312	0.185312
NADH-dependent_butanol_dehydrogenase_A_(EC_1.1.1.-)	0	1	1	0	0	0	0.185312	0.185312
Naringenin-chalcone_synthase_(EC_2.3.1.74)	0	1	1	0	0	0	0.185312	0.185312
NifU_related_protein	0	1	1	0	0	0	0.185312	0.185312
Nitrilase_(EC_3.5.5.7)	0	1	1	0	0	0	0.185312	0.185312
O-methyltransferase_family_protein_[C1]	0	1	1	0	0	0	0.185312	0.185312
Octaprenyl_diphosphate_synthase_(EC_2.5.1.90)_/_Dimethylallyltransferase_(EC_2.5.1.1)_/_(2E,6E)-farnesyl_diphosphate_synthase_(EC_2.5.1.10)_/_Geranylgeranyl_diphosphate_synthase_(EC_2.5.1.29)	0	1	1	0	0	0	0.185312	0.185312
Outer_membrane_hemin_receptor	0	1	1	0	0	0	0.185312	0.185312
Phenylalanine-4-hydroxylase_(EC_1.14.16.1)_-_Long	0	1	1	0	0	0	0.185312	0.185312
Phosphate_starvation-inducible_protein_PhoH,_predicted_ATPase	0	1	1	0	0	0	0.185312	0.185312
Phosphoglucomutase_(EC_5.4.2.2)	0	1	1	0	0	0	0.185312	0.185312
Phosphoglycerate/bisphosphoglycerate_mutase	0	1	1	0	0	0	0.185312	0.185312
Phosphonate_ABC_transporter_phosphate-binding_periplasmic_component_(TC_3.A.1.9.1)	0	1	1	0	0	0	0.185312	0.185312
Polyphosphate_glucokinase_(EC_2.7.1.63)	0	1	1	0	0	0	0.185312	0.185312
POSSIBLE_ACYL-COA_DEHYDROGENASE_FADE36	0	1	1	0	0	0	0.185312	0.185312
Possible_anti-sigma_factor	0	1	1	0	0	0	0.185312	0.185312
Possible_sulfoacetate_exporter	0	1	1	0	0	0	0.185312	0.185312
Predicted_acetyltransferase	0	1	1	0	0	0	0.185312	0.185312
probable_oxidoreductase-putative_NAD-dependent_nucleoside-diphosphate-sugar_epimerase	0	1	1	0	0	0	0.185312	0.185312
Probable_RNA_polymerase_sigma_factor_HI1459	0	1	1	0	0	0	0.185312	0.185312
Protein_secretion_chaperonin_CsaA	0	1	1	0	0	0	0.185312	0.185312
putative_3-oxoacyl-[acyl-carrier_protein]_reductase	0	1	1	0	0	0	0.185312	0.185312
Putative_ATP-dependent_RNA_helicase	0	1	1	0	0	0	0.185312	0.185312
putative_autotransporter_protein	0	1	1	0	0	0	0.185312	0.185312
putative_cholesterol_oxidase	0	1	1	0	0	0	0.185312	0.185312
putative_DNA_mismatch_repair_protein	0	1	1	0	0	0	0.185312	0.185312
putative_Fe-S_oxidoreductase	0	1	1	0	0	0	0.185312	0.185312
Putative_formate_dehydrogenase_oxidoreductase_protein	0	1	1	0	0	0	0.185312	0.185312
Putative_iron-uptake_ABC_transport_system_ATP-binding_protein	0	1	1	0	0	0	0.185312	0.185312
Putative_NADP-dependent_oxidoreductase_PA1648	0	1	1	0	0	0	0.185312	0.185312
Putative_Nudix_hydrolase_YfcD_(EC_3.6.-.-)	0	1	1	0	0	0	0.185312	0.185312
putative_outer_membrane_efflux_protein	0	1	1	0	0	0	0.185312	0.185312
putative_permease	0	1	1	0	0	0	0.185312	0.185312
putative_protein	0	1	1	0	0	0	0.185312	0.185312
putative_PRS2_protein	0	1	1	0	0	0	0.185312	0.185312
putative_sulfatase	0	1	1	0	0	0	0.185312	0.185312
putative_transporter	0	1	1	0	0	0	0.185312	0.185312
pyridoxamine_5&#39;-phosphate_oxidase-related,_FMN-binding_protein	0	1	1	0	0	0	0.185312	0.185312
Regulatory_sensor-transducer,_BlaR1/MecR1_family_/_TonB-dependent_receptor	0	1	1	0	0	0	0.185312	0.185312
RND_efflux_membrane_fusion_protein	0	1	1	0	0	0	0.185312	0.185312
SAM-dependent_methyltransferase	0	1	1	0	0	0	0.185312	0.185312
SAM-dependent_methyltransferase_DSY4148_(UbiE_paralog)	0	1	1	0	0	0	0.185312	0.185312
Sodium/hydrogen_exchanger_family_protein	0	1	1	0	0	0	0.185312	0.185312
Sulfate_transporter_family_protein	0	1	1	0	0	0	0.185312	0.185312
Tetrapyrrole_(Corrin-Porphyrin)_methylase_family_protein	0	1	1	0	0	0	0.185312	0.185312
ThiJ/PfpI_family_protein	0	1	1	0	0	0	0.185312	0.185312
Thioesterase_superfamily	0	1	1	0	0	0	0.185312	0.185312
transcriptional_regulator_MarR_family	0	1	1	0	0	0	0.185312	0.185312
Type_I_secretion_system,_outer_membrane_component_LapE	0	1	1	0	0	0	0.185312	0.185312
Zn-ribbon-containing,_possibly_RNA-binding_protein_and_truncated_derivatives	0	1	1	0	0	0	0.185312	0.185312
Adenine_deaminase_(EC_3.5.4.2)	0	0	2	0	2	0	0.185363	0.928678
Chloride_channel_protein	0	0	1	0	1	0	0.185363	0.928678
Glucosamine-6-phosphate_deaminase_(EC_3.5.99.6)	0	0	1	0	1	0	0.185363	0.928678
Peptide_chain_release_factor_2	0	0	1	0	1	0	0.185363	0.928678
Uroporphyrinogen-III_methyltransferase_(EC_2.1.1.107)	0	0	1	0	1	0	0.185363	0.928678
2,4-dienoyl-CoA_reductase_[NADPH]_(EC_1.3.1.34)	1	2	1	1	2	1	0.185558	0.692433
2-C-methyl-D-erythritol_2,4-cyclodiphosphate_synthase_(EC_4.6.1.12)	1	0	0	0	0	1	0.186284	0.91293
2-C-methyl-D-erythritol_4-phosphate_cytidylyltransferase_(EC_2.7.7.60)	1	0	0	0	0	1	0.186284	0.91293
4-hydroxy-2-oxovalerate_aldolase_(EC_4.1.3.39)	1	0	0	0	0	1	0.186284	0.91293
4-oxalocrotonate_decarboxylase_(EC_4.1.1.77)	1	0	0	0	0	1	0.186284	0.91293
Acetaldehyde_dehydrogenase,_acetylating,_(EC_1.2.1.10)_in_gene_cluster_for_degradation_of_phenols,_cresols,_catechol	1	0	0	0	0	1	0.186284	0.91293
Fibronectin_type_III_domain_protein	1	0	0	0	0	1	0.186284	0.91293
FIG009095:_D,D-carboxypeptidase_family_protein	1	0	0	0	0	1	0.186284	0.91293
Glycerol-3-phosphate_O-acyltransferase	1	0	0	0	0	1	0.186284	0.91293
Na+/H+_antiporter_NhaB	1	0	0	0	0	1	0.186284	0.91293
Peptidoglycan_N-acetylglucosamine_deacetylase_(EC_3.5.1.-)	1	0	0	0	0	1	0.186284	0.91293
Phenylalanine-4-hydroxylase_(EC_1.14.16.1)	1	0	0	0	0	1	0.186284	0.91293
Predicted_mannose_transporter,_GGP_family	1	0	0	0	0	1	0.186284	0.91293
Predicted_thiamin_transporter_PnuT	1	0	0	0	0	1	0.186284	0.91293
Proton/glutamate_symport_protein_@_Sodium/glutamate_symport_protein	1	0	0	0	0	1	0.186284	0.91293
Ribosomal_silencing_factor_RsfA_(former_Iojap)	1	0	0	0	0	1	0.186284	0.91293
Acetolactate_synthase_large_subunit_(EC_2.2.1.6)	0	1	1	1	1	0	0.186357	0.873397
Acetylglutamate_kinase_(EC_2.7.2.8)	0	1	1	1	1	0	0.186357	0.873397
Deoxyribose-phosphate_aldolase_(EC_4.1.2.4)	0	1	1	1	1	0	0.186357	0.873397
FIG004436:_Protein_related_to_deoxyribodipyrimidine_photolyase	0	1	1	1	1	0	0.186357	0.873397
Ornithine_carbamoyltransferase_(EC_2.1.3.3)	0	1	1	1	1	0	0.186357	0.873397
Putative_ion-channel_protein	0	1	1	1	1	0	0.186357	0.873397
Transcriptional_regulator,_ArsR_family	0	1	1	1	1	0	0.186357	0.873397
Cysteine_synthase_B_(EC_2.5.1.47)	0	0	0	2	0	3	0.187331	0.187331
RNA_polymerase_sigma_factor_for_flagellar_operon	0	0	0	2	0	3	0.187331	0.187331
21_kDa_hemolysin_precursor	0	0	0	1	0	1	0.187957	0.187957
23S_rRNA_(guanine-N-2-)_-methyltransferase_rlmL_EC_2.1.1.-)	0	0	0	1	0	1	0.187957	0.187957
3-demethylubiquinone-9_3-methyltransferase_(EC_2.1.1.64)	0	0	0	1	0	1	0.187957	0.187957
3-polyprenyl-4-hydroxybenzoate_carboxy-lyase_UbiX_(EC_4.1.1.-)	0	0	0	1	0	1	0.187957	0.187957
ADP-ribose_pyrophosphatase_(EC_3.6.1.13)	0	0	0	1	0	1	0.187957	0.187957
Alcohol_dehydrogenase,_class_IV	0	0	0	1	0	1	0.187957	0.187957
ATP-dependent_helicase_DinG/Rad3	0	0	0	1	0	1	0.187957	0.187957
ATP-dependent_RNA_helicase_RhlB	0	0	0	1	0	1	0.187957	0.187957
CcsA-related_protein	0	0	0	1	0	1	0.187957	0.187957
Cell_division_protein	0	0	0	1	0	1	0.187957	0.187957
Cell_division_protein_FtsJ_/_Ribosomal_RNA_large_subunit_methyltransferase_E_(EC_2.1.1.-)	0	0	0	1	0	1	0.187957	0.187957
Cell_division_protein_ZipA	0	0	0	1	0	1	0.187957	0.187957
Chorismate_mutase_I_(EC_5.4.99.5)_/_Prephenate_dehydratase_(EC_4.2.1.51)	0	0	0	1	0	1	0.187957	0.187957
COG1399_protein,_clustered_with_ribosomal_protein_L32p	0	0	0	1	0	1	0.187957	0.187957
COG2827:_putative_endonuclease_containing_a_URI_domain	0	0	0	1	0	1	0.187957	0.187957
COG3332	0	0	0	1	0	1	0.187957	0.187957
COGs_COG3146	0	0	0	1	0	1	0.187957	0.187957
Cysteine_desulfurase_(EC_2.8.1.7),_IscS_subfamily	0	0	0	1	0	1	0.187957	0.187957
Cytochrome_c4	0	0	0	1	0	1	0.187957	0.187957
Deoxyribonuclease_TatD	0	0	0	1	0	1	0.187957	0.187957
Dimethylglycine_dehydrogenase_(EC_1.5.99.2)	0	0	0	1	0	1	0.187957	0.187957
DNA_polymerase_II_(EC_2.7.7.7)	0	0	0	1	0	1	0.187957	0.187957
DNA_polymerase_IV-like_protein_ImuB	0	0	0	1	0	1	0.187957	0.187957
Electron_transport_complex_protein_RnfA	0	0	0	1	0	1	0.187957	0.187957
Electron_transport_complex_protein_RnfB	0	0	0	1	0	1	0.187957	0.187957
Electron_transport_complex_protein_RnfC	0	0	0	1	0	1	0.187957	0.187957
Electron_transport_complex_protein_RnfD	0	0	0	1	0	1	0.187957	0.187957
Electron_transport_complex_protein_RnfE	0	0	0	1	0	1	0.187957	0.187957
Electron_transport_complex_protein_RnfG	0	0	0	1	0	1	0.187957	0.187957
Enzyme_involved_in_the_deoxyxylulose_pathway_of_isoprenoid_biosynthesis	0	0	0	1	0	1	0.187957	0.187957
Erythronate-4-phosphate_dehydrogenase_(EC_1.1.1.290)	0	0	0	1	0	1	0.187957	0.187957
Esterase_ybfF_(EC_3.1.-.-)	0	0	0	1	0	1	0.187957	0.187957
Exodeoxyribonuclease_I_(EC_3.1.11.1)	0	0	0	1	0	1	0.187957	0.187957
Exported_zinc_metalloprotease_YfgC_precursor	0	0	0	1	0	1	0.187957	0.187957
FIG001341:_Probable_Fe(2+)-trafficking_protein_YggX	0	0	0	1	0	1	0.187957	0.187957
FIG002776:_hypothetical_protein	0	0	0	1	0	1	0.187957	0.187957
FIG002903:_a_protein_of_unknown_function_perhaps_involved_in_purine_metabolism	0	0	0	1	0	1	0.187957	0.187957
FIG003276:_zinc-binding_protein	0	0	0	1	0	1	0.187957	0.187957
FIG003573:_hypothetical_protein	0	0	0	1	0	1	0.187957	0.187957
FIG003879:_Predicted_amidohydrolase	0	0	0	1	0	1	0.187957	0.187957
FIG004454:_RNA_binding_protein	0	0	0	1	0	1	0.187957	0.187957
FIG005080:_Possible_exported_protein	0	0	0	1	0	1	0.187957	0.187957
FIG00953934:_hypothetical_protein	0	0	0	1	0	1	0.187957	0.187957
FIG00989860:_hypothetical_protein	0	0	0	1	0	1	0.187957	0.187957
FIG138056:_a_glutathione-dependent_thiol_reductase	0	0	0	1	0	1	0.187957	0.187957
FIG138315:_Putative_alpha_helix_protein	0	0	0	1	0	1	0.187957	0.187957
FKBP-type_peptidyl-prolyl_cis-trans_isomerase_slpA_(EC_5.2.1.8)	0	0	0	1	0	1	0.187957	0.187957
Flagellar_biosynthesis_protein_FlhF	0	0	0	1	0	1	0.187957	0.187957
Flagellar_biosynthesis_protein_FliL	0	0	0	1	0	1	0.187957	0.187957
Flavodoxin_2	0	0	0	1	0	1	0.187957	0.187957
FOG:_TPR_repeat	0	0	0	1	0	1	0.187957	0.187957
Formamidopyrimidine-DNA_glycosylase_(EC_3.2.2.23)	0	0	0	1	0	1	0.187957	0.187957
Frataxin_homolog_CyaY,_facilitates_iron_supply_for_heme_A_synthesis_or_Fe-S_cluster_assembly	0	0	0	1	0	1	0.187957	0.187957
General_secretion_pathway_protein_D	0	0	0	1	0	1	0.187957	0.187957
General_secretion_pathway_protein_E	0	0	0	1	0	1	0.187957	0.187957
General_secretion_pathway_protein_F	0	0	0	1	0	1	0.187957	0.187957
General_secretion_pathway_protein_G	0	0	0	1	0	1	0.187957	0.187957
GlpG_protein_(membrane_protein_of_glp_regulon)	0	0	0	1	0	1	0.187957	0.187957
Glutaredoxin-related_protein	0	0	0	1	0	1	0.187957	0.187957
Glutathione-regulated_potassium-efflux_system_ATP-binding_protein	0	0	0	1	0	1	0.187957	0.187957
Glutathione-regulated_potassium-efflux_system_protein_KefB	0	0	0	1	0	1	0.187957	0.187957
Homolog_of_E._coli_HemX_protein	0	0	0	1	0	1	0.187957	0.187957
HTH-type_transcriptional_regulator_IlvY	0	0	0	1	0	1	0.187957	0.187957
Isocitrate_dehydrogenase_phosphatase_(EC_2.7.11.5)/kinase_(EC_3.1.3.-)	0	0	0	1	0	1	0.187957	0.187957
Isopentenyl-diphosphate_delta-isomerase,_FMN-dependent_(EC_5.3.3.2)	0	0	0	1	0	1	0.187957	0.187957
Leader_peptidase_(Prepilin_peptidase)_(EC_3.4.23.43)_/_N-methyltransferase_(EC_2.1.1.-)	0	0	0	1	0	1	0.187957	0.187957
LppC_putative_lipoprotein	0	0	0	1	0	1	0.187957	0.187957
LptA,_protein_essential_for_LPS_transport_across_the_periplasm	0	0	0	1	0	1	0.187957	0.187957
Major_facilitator_superfamily_MFS_1	0	0	0	1	0	1	0.187957	0.187957
Multimeric_flavodoxin_WrbA	0	0	0	1	0	1	0.187957	0.187957
N-acetylglutamate_synthase_(EC_2.3.1.1)	0	0	0	1	0	1	0.187957	0.187957
NAD-specific_glutamate_dehydrogenase_(EC_1.4.1.2),_large_form	0	0	0	1	0	1	0.187957	0.187957
NADH_ubiquinone_oxidoreductase_chain_A_(EC_1.6.5.3)	0	0	0	1	0	1	0.187957	0.187957
NADH-ubiquinone_oxidoreductase_chain_B_(EC_1.6.5.3)	0	0	0	1	0	1	0.187957	0.187957
NADH-ubiquinone_oxidoreductase_chain_C_(EC_1.6.5.3)_/_NADH-ubiquinone_oxidoreductase_chain_D_(EC_1.6.5.3)	0	0	0	1	0	1	0.187957	0.187957
NADH-ubiquinone_oxidoreductase_chain_E_(EC_1.6.5.3)	0	0	0	1	0	1	0.187957	0.187957
NADH-ubiquinone_oxidoreductase_chain_F_(EC_1.6.5.3)	0	0	0	1	0	1	0.187957	0.187957
NfuA_Fe-S_protein_maturation	0	0	0	1	0	1	0.187957	0.187957
Outer_membrane_lipoprotein_LolB	0	0	0	1	0	1	0.187957	0.187957
Outer_membrane_lipoprotein_SmpA,_a_component_of_the_essential_YaeT_outer-membrane_protein_assembly_complex	0	0	0	1	0	1	0.187957	0.187957
Peptidyl-prolyl_cis-trans_isomerase_ppiB_(EC_5.2.1.8)	0	0	0	1	0	1	0.187957	0.187957
Permease_of_the_major_facilitator_superfamily	0	0	0	2	0	2	0.187957	0.187957
Phosphate_ABC_transporter,_periplasmic_phosphate-binding_protein_PstS_(TC_3.A.1.7.1)	0	0	0	1	0	1	0.187957	0.187957
Phosphate_transport_ATP-binding_protein_PstB_(TC_3.A.1.7.1)	0	0	0	1	0	1	0.187957	0.187957
Phosphate_transport_system_permease_protein_PstA_(TC_3.A.1.7.1)	0	0	0	1	0	1	0.187957	0.187957
Phosphate_transport_system_permease_protein_PstC_(TC_3.A.1.7.1)	0	0	0	1	0	1	0.187957	0.187957
Phosphate_transport_system_regulatory_protein_PhoU	0	0	0	1	0	1	0.187957	0.187957
Phosphogluconate_repressor_HexR,_RpiR_family	0	0	0	2	0	2	0.187957	0.187957
Poly(A)_polymerase_(EC_2.7.7.19)	0	0	0	1	0	1	0.187957	0.187957
Predicted_endonuclease_distantly_related_to_archaeal_Holliday_junction_resolvase	0	0	0	1	0	1	0.187957	0.187957
probable_exported_protein_YPO3233	0	0	0	1	0	1	0.187957	0.187957
Proline_dehydrogenase_(EC_1.5.99.8)_(Proline_oxidase)_/_Delta-1-pyrroline-5-carboxylate_dehydrogenase_(EC_1.5.1.12)	0	0	0	1	0	1	0.187957	0.187957
Protein_YcgL	0	0	0	1	0	1	0.187957	0.187957
Putative_Bax_protein	0	0	0	1	0	1	0.187957	0.187957
Putative_membrane_protein_YfcA	0	0	0	1	0	1	0.187957	0.187957
Putative_oligoketide_cyclase/dehydratase_or_lipid_transport_protein_YfjG	0	0	0	1	0	1	0.187957	0.187957
Putative_permease_PerM_(=_YfgO)	0	0	0	1	0	1	0.187957	0.187957
Putative_transmembrane_protein	0	0	0	1	0	1	0.187957	0.187957
Putative_transporting_ATPase	0	0	0	1	0	1	0.187957	0.187957
Quinolinate_synthetase_(EC_2.5.1.72)	0	0	0	1	0	1	0.187957	0.187957
Regulator_of_sigma_D	0	0	0	1	0	1	0.187957	0.187957
Regulatory_protein_RecX	0	0	0	1	0	1	0.187957	0.187957
Rhodanese_domain_protein_UPF0176	0	0	0	1	0	1	0.187957	0.187957
Ribonuclease_T_(EC_3.1.13.-)	0	0	0	1	0	1	0.187957	0.187957
Ribose_operon_repressor	0	0	0	1	0	1	0.187957	0.187957
Ribosomal_RNA_small_subunit_methyltransferase_B_(EC_2.1.1.-)	0	0	0	1	0	1	0.187957	0.187957
RNA_polymerase_sigma_factor_RpoS	0	0	0	1	0	1	0.187957	0.187957
Sigma_factor_RpoE_negative_regulatory_protein_RseA	0	0	0	1	0	1	0.187957	0.187957
SohB_protein,_peptidase_U7_family	0	0	0	1	0	1	0.187957	0.187957
Stringent_starvation_protein_A	0	0	0	1	0	1	0.187957	0.187957
Stringent_starvation_protein_B	0	0	0	1	0	1	0.187957	0.187957
Succinate-semialdehyde_dehydrogenase_[NAD(P)+]_(EC_1.2.1.16)	0	0	0	1	0	1	0.187957	0.187957
Sulfate_transporter,_CysZ-type	0	0	0	1	0	1	0.187957	0.187957
Transcription_elongation_factor_GreB	0	0	0	1	0	1	0.187957	0.187957
Translation_elongation_factor_P_Lys34:lysine_transferase	0	0	0	1	0	1	0.187957	0.187957
Tricarboxylate_transport_protein_TctB	0	0	0	1	0	1	0.187957	0.187957
tRNA_(5-methylaminomethyl-2-thiouridylate)-methyltransferase_(EC_2.1.1.61)_/_FAD-dependent_cmnm(5)s(2)U34_oxidoreductase	0	0	0	1	0	1	0.187957	0.187957
tRNA_2-thiouridine_synthesizing_protein_E_(EC_2.8.1.-)	0	0	0	1	0	1	0.187957	0.187957
tRNA_pseudouridine_13_synthase_(EC_4.2.1.-)	0	0	0	1	0	1	0.187957	0.187957
tRNA(Cytosine32)-2-thiocytidine_synthetase	0	0	0	1	0	1	0.187957	0.187957
Uncharacterized_ABC_transporter,_auxiliary_component_YrbC	0	0	0	1	0	1	0.187957	0.187957
Uncharacterized_protein_EC-HemY,_likely_associated_with_heme_metabolism_based_on_gene_clustering_with_hemC,_hemD_in_Proteobacteria_(unrelated_to_HemY-type_PPO_in_GramPositives)	0	0	0	1	0	1	0.187957	0.187957
Universal_stress_protein_family_COG0589	0	0	0	1	0	1	0.187957	0.187957
UPF0028_protein_YchK	0	0	0	1	0	1	0.187957	0.187957
UPF0125_protein_yfjF	0	0	0	1	0	1	0.187957	0.187957
UPF0225_protein_YchJ	0	0	0	1	0	1	0.187957	0.187957
VacJ-like_lipoprotein_precursor	0	0	0	1	0	1	0.187957	0.187957
Valine--pyruvate_aminotransferase_(EC_2.6.1.66)	0	0	0	1	0	1	0.187957	0.187957
YihE_protein,_required_for_LPS_synthesis	0	0	0	1	0	1	0.187957	0.187957
Putative_transport_protein	2	0	0	0	0	3	0.189246	0.875578
Arginase_(EC_3.5.3.1)	0	1	0	0	1	0	0.190701	0.861093
ATP_synthase_protein_I	0	1	0	0	1	0	0.190701	0.861093
Choline_monooxygenase,_chloroplast_precursor_(EC_1.14.15.7)	0	1	0	0	1	0	0.190701	0.861093
conserved_hypothetical_protein	0	1	0	0	1	0	0.190701	0.861093
Isocitrate_dehydrogenase_[NADP]_(EC_1.1.1.42);_Monomeric_isocitrate_dehydrogenase_[NADP]_(EC_1.1.1.42)	0	1	0	0	1	0	0.190701	0.861093
Possible_sterol_desaturase	0	1	0	0	1	0	0.190701	0.861093
Preprotein_translocase_subunit_SecE_(TC_3.A.5.1.1)	0	1	0	0	1	0	0.190701	0.861093
putative_4-hydroxybenzoyl-CoA_thioesterase	0	1	0	0	1	0	0.190701	0.861093
Tripeptide_aminopeptidase_(EC_3.4.11.4)	0	1	0	0	1	0	0.190701	0.861093
Protease_synthase_and_sporulation_negative_regulatory_protein_PAI_1	0	2	3	0	0	0	0.190858	0.190858
Aspartyl-tRNA(Asn)_amidotransferase_subunit_C_(EC_6.3.5.6)_@_Glutamyl-tRNA(Gln)_amidotransferase_subunit_C_(EC_6.3.5.7)	0	1	2	1	1	1	0.194709	0.833827
DNA_topoisomerase_I_(EC_5.99.1.2)	0	1	2	1	1	1	0.194709	0.833827
Hypothetical_protein_YaeJ_with_similarity_to_translation_release_factor	0	1	2	1	1	1	0.194709	0.833827
Lipoprotein_signal_peptidase_(EC_3.4.23.36)	0	1	2	1	1	1	0.194709	0.833827
Molybdenum_cofactor_biosynthesis_protein_MoaE	0	1	2	1	1	1	0.194709	0.833827
Phosphate_acetyltransferase_(EC_2.3.1.8)	0	1	2	1	1	1	0.194709	0.833827
Ribosomal_large_subunit_pseudouridine_synthase_B_(EC_4.2.1.70)	0	1	2	1	1	1	0.194709	0.833827
Rod_shape-determining_protein_MreC	0	1	2	1	1	1	0.194709	0.833827
Pyridoxamine_5&#39;-phosphate_oxidase_(EC_1.4.3.5)	1	1	3	1	2	1	0.202399	0.529042
Chaperone_protein_HtpG	1	0	1	1	1	2	0.202901	0.273368
GTP-binding_protein_Obg	1	0	1	1	1	2	0.202901	0.273368
GTP-binding_protein_TypA/BipA	1	0	1	1	1	2	0.202901	0.273368
Methylmalonyl-CoA_mutase_(EC_5.4.99.2)	2	3	3	0	1	1	0.204041	0.0177213
Exodeoxyribonuclease_III_(EC_3.1.11.2)	1	1	1	1	2	0	0.204781	0.839113
Exopolyphosphatase_(EC_3.6.1.11)	1	1	1	1	2	0	0.204781	0.839113
Beta-galactosidase_(EC_3.2.1.23)	1	0	1	1	0	1	0.205244	0.931322
Cytoplasmic_axial_filament_protein_CafA_and_Ribonuclease_G_(EC_3.1.4.-)	1	0	1	1	0	1	0.205244	0.931322
MG(2+)_CHELATASE_FAMILY_PROTEIN_/_ComM-related_protein	1	0	1	1	0	1	0.205244	0.931322
Topoisomerase_IV_subunit_A_(EC_5.99.1.-)	1	0	1	1	0	1	0.205244	0.931322
2-keto-3-deoxy-D-arabino-heptulosonate-7-phosphate_synthase_I_alpha_(EC_2.5.1.54)	0	0	0	1	0	2	0.205465	0.205465
3&#39;-to-5&#39;_oligoribonuclease_(orn)	0	0	0	1	0	2	0.205465	0.205465
33_kDa_chaperonin_(Heat_shock_protein_33)_(HSP33)	0	0	0	1	0	2	0.205465	0.205465
Alpha-galactosidase_(EC_3.2.1.22)	0	0	0	1	0	2	0.205465	0.205465
Alpha-methylacyl-CoA_racemase_(EC_5.1.99.4)	0	0	0	1	0	2	0.205465	0.205465
Aspartyl_aminopeptidase	0	0	0	1	0	2	0.205465	0.205465
Carbon_storage_regulator	0	0	0	1	0	2	0.205465	0.205465
COG0613,_Predicted_metal-dependent_phosphoesterases_(PHP_family)	0	0	0	1	0	2	0.205465	0.205465
COG0762	0	0	0	1	0	2	0.205465	0.205465
COG1496:_Uncharacterized_conserved_protein	0	0	0	1	0	2	0.205465	0.205465
DnaJ_domain_protein	0	0	0	1	0	2	0.205465	0.205465
FIG003551:_hypothetical_protein	0	0	0	1	0	2	0.205465	0.205465
FIG014328:_hypothetical_protein	0	0	0	1	0	2	0.205465	0.205465
FIG136845:_Rhodanese-related_sulfurtransferase	0	0	0	1	0	2	0.205465	0.205465
Flagellar_basal-body_rod_modification_protein_FlgD	0	0	0	1	0	2	0.205465	0.205465
Flagellar_basal-body_rod_protein_FlgB	0	0	0	1	0	2	0.205465	0.205465
Flagellar_basal-body_rod_protein_FlgC	0	0	0	1	0	2	0.205465	0.205465
Flagellar_basal-body_rod_protein_FlgF	0	0	0	1	0	2	0.205465	0.205465
Flagellar_basal-body_rod_protein_FlgG	0	0	0	1	0	2	0.205465	0.205465
Flagellar_biosynthesis_protein_FlhB	0	0	0	2	0	4	0.205465	0.205465
Flagellar_biosynthesis_protein_FliS	0	0	0	1	0	2	0.205465	0.205465
Flagellar_hook_protein_FlgE	0	0	0	1	0	2	0.205465	0.205465
Flagellar_hook-associated_protein_FlgK	0	0	0	1	0	2	0.205465	0.205465
Flagellar_hook-associated_protein_FlgL	0	0	0	1	0	2	0.205465	0.205465
Flagellar_hook-associated_protein_FliD	0	0	0	1	0	2	0.205465	0.205465
Flagellar_L-ring_protein_FlgH	0	0	0	1	0	2	0.205465	0.205465
Flagellar_P-ring_protein_FlgI	0	0	0	1	0	2	0.205465	0.205465
Gamma-glutamyl-GABA_hydrolase_(EC_3.5.1.94)	0	0	0	1	0	2	0.205465	0.205465
Glutaredoxin_3_(Grx3)	0	0	0	1	0	2	0.205465	0.205465
Histidine_utilization_repressor	0	0	0	1	0	2	0.205465	0.205465
Hydroxymethylglutaryl-CoA_synthase_(EC_2.3.3.10)	0	0	0	1	0	2	0.205465	0.205465
hypothetical_protein_possibly_connected_to_lactam_utilization_and_allophanate_hydrolase	0	0	0	1	0	2	0.205465	0.205465
Inner_membrane_protein	0	0	0	1	0	2	0.205465	0.205465
L-aspartate_oxidase_(EC_1.4.3.16)	0	0	0	1	0	2	0.205465	0.205465
Lipoprotein_NlpD	0	0	0	1	0	2	0.205465	0.205465
LSU_ribosomal_protein_L31p_@_LSU_ribosomal_protein_L31p,_zinc-dependent	0	0	0	1	0	2	0.205465	0.205465
Methyltransferase_corrinoid_activation_protein_Rsph17029_1409	0	0	0	1	0	2	0.205465	0.205465
Nitrogen_regulation_protein_NR(I)	0	0	0	1	0	2	0.205465	0.205465
Outer_membrane_lipoprotein-sorting_protein	0	0	0	1	0	2	0.205465	0.205465
Peroxiredoxin	0	0	0	1	0	2	0.205465	0.205465
Protein_of_unknown_function_DUF484	0	0	0	1	0	2	0.205465	0.205465
Protein-N(5)-glutamine_methyltransferase_PrmB,_methylates_LSU_ribosomal_protein_L3p	0	0	0	1	0	2	0.205465	0.205465
RecA/RadA_recombinase	0	0	0	1	0	2	0.205465	0.205465
Ribosomal_small_subunit_pseudouridine_synthase_A_(EC_4.2.1.70)	0	0	0	1	0	2	0.205465	0.205465
SAM-dependent_methyltransferase_(EC_2.1.1.-)	0	0	0	1	0	2	0.205465	0.205465
tRNA_(Uracil54-C5-)-methyltransferase_(EC_2.1.1.35)	0	0	0	1	0	2	0.205465	0.205465
tRNA_S(4)U_4-thiouridine_synthase_(former_ThiI)_/_Rhodanese-like_domain_required_for_thiamine_synthesis	0	0	0	1	0	2	0.205465	0.205465
Z-ring-associated_protein_ZapA	0	0	0	1	0	2	0.205465	0.205465
CAIB/BAIF_family_protein	1	0	0	0	0	2	0.209335	0.745863
sensory_transduction_histidine_kinase	0	3	2	0	0	0	0.210387	0.210387
Dihydrodipicolinate_synthase_(EC_4.2.1.52)	1	1	1	2	1	2	0.211644	0.293662
Ribosomal_RNA_small_subunit_methyltransferase_E_(EC_2.1.1.-)	1	1	1	2	1	2	0.211644	0.293662
Ferredoxin	0	0	1	0	2	0	0.2121	0.733959
Glucose-methanol-choline_(GMC)_oxidoreductase:NAD_binding_site	0	0	1	0	2	0	0.2121	0.733959
1-pyrroline-4-hydroxy-2-carboxylate_deaminase_(EC_3.5.4.22)	0	1	2	0	0	0	0.212274	0.212274
3-beta_hydroxysteroid_dehydrogenase/isomerase_family_protein	0	1	2	0	0	0	0.212274	0.212274
3-oxoacyl-[acyl-carrier_protein]_reductase_paralog_(EC_1.1.1.100)	0	1	2	0	0	0	0.212274	0.212274
3-oxoacyl-[acyl-carrier-protein]_synthase,_KASIII_(EC_2.3.1.41)	0	1	2	0	0	0	0.212274	0.212274
Acetate_kinase_(EC_2.7.2.1)	0	1	2	0	0	0	0.212274	0.212274
Antifreeze_protein	0	1	2	0	0	0	0.212274	0.212274
Aspartokinase_(EC_2.7.2.4)_/_Homoserine_dehydrogenase_(EC_1.1.1.3)	0	2	4	0	0	0	0.212274	0.212274
Biosynthetic_Aromatic_amino_acid_aminotransferase_alpha_(EC_2.6.1.57)_@_Aspartate_aminotransferase_(EC_2.6.1.1)	0	1	2	0	0	0	0.212274	0.212274
Branched-chain_amino_acid_transport_system_carrier_protein	0	1	2	0	0	0	0.212274	0.212274
Cytochrome_oxidase_assembly_protein	0	1	2	0	0	0	0.212274	0.212274
D-xylose_proton-symporter_XylE	0	1	2	0	0	0	0.212274	0.212274
Ferrous_iron_transport_protein_B	0	1	2	0	0	0	0.212274	0.212274
FIG00930051:_hypothetical_protein	0	1	2	0	0	0	0.212274	0.212274
FIG00930062:_hypothetical_protein	0	1	2	0	0	0	0.212274	0.212274
FIG00930220:_hypothetical_protein	0	1	2	0	0	0	0.212274	0.212274
FIG00930233:_hypothetical_protein	0	1	2	0	0	0	0.212274	0.212274
FIG00930236:_hypothetical_protein	0	1	2	0	0	0	0.212274	0.212274
FIG00930353:_hypothetical_protein	0	1	2	0	0	0	0.212274	0.212274
FIG00930371:_hypothetical_protein	0	1	2	0	0	0	0.212274	0.212274
FIG00930373:_hypothetical_protein	0	1	2	0	0	0	0.212274	0.212274
FIG00930429:_hypothetical_protein	0	1	2	0	0	0	0.212274	0.212274
FIG00930540:_hypothetical_protein	0	1	2	0	0	0	0.212274	0.212274
FIG00930692:_hypothetical_protein	0	1	2	0	0	0	0.212274	0.212274
FIG00930728:_hypothetical_protein	0	1	2	0	0	0	0.212274	0.212274
FIG00930793:_hypothetical_protein	0	1	2	0	0	0	0.212274	0.212274
FIG00930899:_hypothetical_protein	0	1	2	0	0	0	0.212274	0.212274
FIG01019781:_hypothetical_protein	0	1	2	0	0	0	0.212274	0.212274
FmdC_precursor	0	1	2	0	0	0	0.212274	0.212274
GCN5-related_N-acetyltransferase	0	1	2	0	0	0	0.212274	0.212274
LacI_family_transcriptional_regulator	0	1	2	0	0	0	0.212274	0.212274
Muramoyltetrapeptide_carboxypeptidase_(EC_3.4.17.13)	0	1	2	0	0	0	0.212274	0.212274
Outer_membrane_vitamin_B12_receptor_BtuB	0	1	2	0	0	0	0.212274	0.212274
Porphobilinogen_deaminase_(EC_2.5.1.61)_/_Uroporphyrinogen-III_synthase,_divergent,_Flavobacterial_type_(EC_4.2.1.75)	0	1	2	0	0	0	0.212274	0.212274
Probable_fusion_protein	0	1	2	0	0	0	0.212274	0.212274
Prolyl-tRNA_synthetase_(EC_6.1.1.15),_archaeal/eukaryal_type	0	1	2	0	0	0	0.212274	0.212274
Putative_cytochrome_C-type_biogenesis_protein	0	1	2	0	0	0	0.212274	0.212274
Ribosyl_nicotinamide_transporter,_PnuC-like	0	1	2	0	0	0	0.212274	0.212274
SCO2/SenC_family_protein	0	1	2	0	0	0	0.212274	0.212274
Sodium_iodide_symporter	0	1	2	0	0	0	0.212274	0.212274
SpoU_rRNA_methylase_family_protein	0	1	2	0	0	0	0.212274	0.212274
TsaC_protein_(YrdC-Sua5_domains)_required_for_threonylcarbamoyladenosine_t(6)A37_modification_in_tRNA	0	1	2	0	0	0	0.212274	0.212274
Carbonic_anhydrase_(EC_4.2.1.1)	1	2	3	1	1	1	0.217221	0.183247
Homoserine_kinase_(EC_2.7.1.39)	1	2	3	1	1	1	0.217221	0.183247
Peptide_methionine_sulfoxide_reductase_MsrB_(EC_1.8.4.12)	1	2	3	1	1	1	0.217221	0.183247
UDP-3-O-[3-hydroxymyristoyl]_glucosamine_N-acyltransferase_(EC_2.3.1.191)	1	3	1	0	1	0	0.218725	0.19614
Polymyxin_resistance_protein_ArnT,_undecaprenyl_phosphate-alpha-L-Ara4N_transferase;_Melittin_resistance_protein_PqaB	2	0	0	1	0	0	0.220857	0.700727
putative_transcriptional_regulator	2	0	0	1	0	0	0.220857	0.700727
Ribokinase_(EC_2.7.1.15)	1	1	1	1	3	0	0.22156	0.840858
Oxidoreductase	2	3	4	2	2	2	0.223464	0.159489
Adenylosuccinate_synthetase_(EC_6.3.4.4)	1	1	2	1	1	0	0.232024	0.174356
ATP_synthase_alpha_chain_(EC_3.6.3.14)	1	1	2	1	1	0	0.232024	0.174356
Carbamoyl-phosphate_synthase_large_chain_(EC_6.3.5.5)	1	1	2	1	1	0	0.232024	0.174356
Deoxyuridine_5&#39;-triphosphate_nucleotidohydrolase_(EC_3.6.1.23)	1	1	2	1	1	0	0.232024	0.174356
Excinuclease_ABC_subunit_C	1	1	2	1	1	0	0.232024	0.174356
NADP-dependent_malic_enzyme_(EC_1.1.1.40)	1	1	2	1	1	0	0.232024	0.174356
Phosphoenolpyruvate_carboxykinase_[ATP]_(EC_4.1.1.49)	1	1	2	1	1	0	0.232024	0.174356
Proteorhodopsin	1	1	2	1	1	0	0.232024	0.174356
Ribosomal_large_subunit_pseudouridine_synthase_A_(EC_4.2.1.70)	1	1	2	1	1	0	0.232024	0.174356
Acyl-[acyl-carrier-protein]--UDP-N-acetylglucosamine_O-acyltransferase_(EC_2.3.1.129)	1	2	1	0	1	1	0.233072	0.185018
Alpha-aspartyl_dipeptidase_Peptidase_E_(EC_3.4.13.21)	0	2	1	0	0	0	0.239643	0.239643
FIG00650431:_hypothetical_protein	0	2	1	0	0	0	0.239643	0.239643
FIG00652129:_hypothetical_protein	0	2	1	0	0	0	0.239643	0.239643
FIG008480:_hypothetical_protein	0	2	1	0	0	0	0.239643	0.239643
FIG00930276:_hypothetical_protein	0	2	1	0	0	0	0.239643	0.239643
FIG00930599:_hypothetical_protein	0	2	1	0	0	0	0.239643	0.239643
FIG00930688:_hypothetical_protein	0	2	1	0	0	0	0.239643	0.239643
Hypothetical_protein_in_ApbE_locus	0	2	1	0	0	0	0.239643	0.239643
Peptidyl-prolyl_cis-trans_isomerase,_cyclophilin-type_(EC_5.2.1.8)	0	2	1	0	0	0	0.239643	0.239643
Phosphoribosyl-AMP_cyclohydrolase_(EC_3.5.4.19)_/_Phosphoribosyl-ATP_pyrophosphatase_(EC_3.6.1.31)	0	2	1	0	0	0	0.239643	0.239643
Putative_hemolysin	0	2	1	0	0	0	0.239643	0.239643
Secreted_protein_containing_N-terminal_Zinc-dependent_carboxypeptidase_related_domain	0	2	1	0	0	0	0.239643	0.239643
Thiol:disulfide_interchange_protein_tlpA	0	2	1	0	0	0	0.239643	0.239643
Transcriptional_regulator,_MecI_family	0	2	1	0	0	0	0.239643	0.239643
Peptide_chain_release_factor_3	0	2	1	1	1	1	0.242812	0.805332
Acetylornithine_deacetylase_(EC_3.5.1.16)	0	1	1	0	3	2	0.244281	0.46451
Gamma-glutamyltranspeptidase_(EC_2.3.2.2)	0	1	1	0	3	2	0.244281	0.46451
UDP-3-O-[3-hydroxymyristoyl]_glucosamine_N-acyltransferase_(EC_2.3.1.-)	0	2	2	0	0	1	0.245833	0.245833
Chorismate--pyruvate_lyase_(EC_4.1.3.40)	0	0	0	1	0	3	0.246399	0.246399
Cytochrome_c5	0	0	0	1	0	3	0.246399	0.246399
Flagellar_hook-basal_body_complex_protein_FliE	0	0	0	1	0	3	0.246399	0.246399
Flagellar_M-ring_protein_FliF	0	0	0	1	0	3	0.246399	0.246399
Flagellar_synthesis_regulator_FleN	0	0	0	1	0	3	0.246399	0.246399
Flagellum-specific_ATP_synthase_FliI	0	0	0	1	0	3	0.246399	0.246399
L-carnitine_dehydratase/bile_acid-inducible_protein_F	0	0	0	1	0	3	0.246399	0.246399
Leucine-responsive_regulatory_protein,_regulator_for_leucine_(or_lrp)_regulon_and_high-affinity_branched-chain_amino_acid_transport_system	0	0	0	1	0	3	0.246399	0.246399
Probable_lipoprotein_signal_peptide	0	0	0	1	0	3	0.246399	0.246399
RNA_polymerase_sigma_factor_RpoE	0	0	0	1	0	3	0.246399	0.246399
Thiol:disulfide_interchange_protein_DsbC	0	0	0	1	0	3	0.246399	0.246399
Zinc_ABC_transporter,_periplasmic-binding_protein_ZnuA	0	0	0	2	1	3	0.247875	0.0646468
Inositol-1-monophosphatase_(EC_3.1.3.25)	0	0	0	2	0	1	0.248122	0.248122
Thioesterase_family_protein_domain_protein	0	0	0	2	0	1	0.248122	0.248122
Tricarboxylate_transport_membrane_protein_TctA	0	0	0	2	0	1	0.248122	0.248122
Phophatidylinositol-4-phosphate_5-kinase_(EC_2.7.1.68)	1	2	3	0	0	0	0.249171	0.0717023
Epoxyqueuosine_(oQ)_reductase_QueG	1	0	0	0	0	3	0.251348	0.61737
Nucleoside_triphosphate_pyrophosphohydrolase_MazG_(EC_3.6.1.8)	1	1	0	1	1	3	0.251485	0.302428
Ribonuclease_III_(EC_3.1.26.3)	1	1	0	1	1	3	0.251485	0.302428
3-hydroxyacyl-[acyl-carrier-protein]_dehydratase,_FabZ_form_(EC_4.2.1.59)	0	1	3	1	1	1	0.253618	0.64375
COG2363	0	2	4	0	0	1	0.253951	0.253951
NTP_pyrophosphohydrolases_including_oxidative_damage_repair_enzymes	0	0	1	0	3	0	0.254731	0.610131
FIG00930122:_hypothetical_protein	0	1	3	0	0	0	0.254939	0.254939
FIG00930297:_hypothetical_protein	0	1	3	0	0	0	0.254939	0.254939
FIG00930813:_hypothetical_protein	0	1	3	0	0	0	0.254939	0.254939
FIG00930960:_hypothetical_protein	0	1	3	0	0	0	0.254939	0.254939
HD_domain_protein	0	1	3	0	0	0	0.254939	0.254939
Inosine_monophosphate_dehydrogenase-related_protein	0	1	3	0	0	0	0.254939	0.254939
Methylamine_utilization_protein_mauG	0	1	3	0	0	0	0.254939	0.254939
Prephenate_and/or_arogenate_dehydrogenase_(unknown_specificity)_(EC_1.3.1.12)(EC_1.3.1.43)	0	1	3	0	0	0	0.254939	0.254939
Probable_alkylhalidase_homolog_(EC_3.8.1.1)	0	1	3	0	0	0	0.254939	0.254939
Sodium-dependent_phosphate_transporter	2	0	0	2	1	0	0.255666	0.734659
tRNA-Asn-GTT	1	0	1	2	1	1	0.25573	0.319768
tRNA-Gly-GCC	1	0	1	2	1	1	0.25573	0.319768
5,10-methylenetetrahydrofolate_reductase_(EC_1.5.1.20)	0	0	0	2	1	4	0.257681	0.098518
Acyl_carrier_protein	1	1	1	1	2	1	0.260779	0.627303
ATP-dependent_DNA_helicase_RecQ	3	1	1	1	1	2	0.261468	0.510673
Pyruvate_kinase_(EC_2.7.1.40)	1	1	0	1	1	2	0.262075	0.336875
tRNA-Leu-TAG	1	1	0	1	1	2	0.262075	0.336875
UDP-N-acetylmuramoylalanyl-D-glutamyl-2,6-diaminopimelate--D-alanyl-D-alanine_ligase_(EC_6.3.2.10)	1	1	0	1	1	2	0.262075	0.336875
Cryptochrome	1	2	2	0	0	0	0.263538	0.0474191
FKBP-type_peptidyl-prolyl_cis-trans_isomerase_FkpA_precursor_(EC_5.2.1.8)	1	2	2	0	0	0	0.263538	0.0474191
Methyltransferase_(EC_2.1.1.-)	1	2	2	0	0	0	0.263538	0.0474191
Aspartyl-tRNA(Asn)_amidotransferase_subunit_A_(EC_6.3.5.6)_@_Glutamyl-tRNA(Gln)_amidotransferase_subunit_A_(EC_6.3.5.7)	0	1	2	1	2	2	0.270275	0.546766
2-octaprenyl-3-methyl-6-methoxy-1,4-benzoquinol_hydroxylase_(EC_1.14.13.-)	0	0	0	2	1	2	0.270931	0.0476031
Phosphoserine_phosphatase_(EC_3.1.3.3)	0	0	0	2	1	2	0.270931	0.0476031
transcriptional_regulator,_LuxR_family	0	0	0	2	1	2	0.270931	0.0476031
Zinc_ABC_transporter,_ATP-binding_protein_ZnuC	0	0	0	2	1	2	0.270931	0.0476031
Zinc_ABC_transporter,_inner_membrane_permease_protein_ZnuB	0	0	0	2	1	2	0.270931	0.0476031
Sterol_desaturase	0	2	1	1	2	2	0.273174	0.630738
Ferric_iron_ABC_transporter,_permease_protein	1	0	0	3	0	0	0.274571	0.572915
RNA_polymerase_sigma_factor_RpoD	1	2	1	1	1	0	0.275315	0.221623
tRNA-Cys-GCA	1	2	1	1	1	0	0.275315	0.221623
CrcB_protein	1	1	0	1	0	1	0.275802	0.860108
Methylated-DNA--protein-cysteine_methyltransferase_(EC_2.1.1.63)	1	1	0	1	0	1	0.275802	0.860108
NG,NG-dimethylarginine_dimethylaminohydrolase_1_(EC_3.5.3.18)	1	1	0	1	0	1	0.275802	0.860108
Para-aminobenzoate_synthase,_aminase_component_(EC_2.6.1.85)	1	1	0	1	0	1	0.275802	0.860108
Queuosine_Biosynthesis_QueE_Radical_SAM	1	1	0	1	0	1	0.275802	0.860108
Ribosome_hibernation_protein_YhbH	1	1	0	1	0	1	0.275802	0.860108
Rod_shape-determining_protein_MreD	1	1	0	1	0	1	0.275802	0.860108
Thymidylate_kinase_(EC_2.7.4.9)	1	1	0	1	0	1	0.275802	0.860108
Flagellar_biosynthesis_protein_FliP	0	0	0	1	0	4	0.278081	0.278081
Flagellar_biosynthesis_protein_FliR	0	0	0	1	0	4	0.278081	0.278081
Flagellar_motor_rotation_protein_MotA	0	0	0	1	0	4	0.278081	0.278081
Flagellar_motor_switch_protein_FliG	0	0	0	1	0	4	0.278081	0.278081
Flagellar_motor_switch_protein_FliM	0	0	0	1	0	4	0.278081	0.278081
Short_chain_dehydrogenase	0	0	0	1	0	4	0.278081	0.278081
Alpha-1,2-mannosidase	1	2	5	0	0	0	0.280889	0.145461
Phage_protein	1	0	0	0	0	4	0.282847	0.559546
Short-chain_dehydrogenase/reductase_SDR	1	0	0	0	0	4	0.282847	0.559546
Ketoglutarate_semialdehyde_dehydrogenase_(EC_1.2.1.26)	0	0	3	0	1	0	0.284283	0.557334
Proline_dipeptidase	0	0	3	0	1	0	0.284283	0.557334
LpqC	3	0	0	0	0	1	0.287477	0.552519
DNA-binding_response_regulator,_LuxR_family	4	1	0	2	0	0	0.289147	0.507076
Transcriptional_regulator_containing_an_amidase_domain_and_an_AraC-type_DNA-binding_HTH_domain	0	0	0	3	2	4	0.290194	0.0309098
Chromosome_(plasmid)_partitioning_protein_ParB_/_Stage_0_sporulation_protein_J	1	1	0	1	1	4	0.290446	0.326244
3&#39;,5&#39;-cyclic-nucleotide_phosphodiesterase_(EC_3.1.4.17)	0	0	0	3	0	1	0.292093	0.292093
cAMP-binding_proteins_-_catabolite_gene_activator_and_regulatory_subunit_of_cAMP-dependent_protein_kinases	1	4	2	0	0	0	0.292298	0.142664
Quinone_oxidoreductase_(EC_1.6.5.5)	1	0	0	1	2	3	0.29893	0.059544
tRNA-Gln-TTG	1	1	0	2	1	1	0.300569	0.368449
COG0488:_ATPase_components_of_ABC_transporters_with_duplicated_ATPase_domains	1	1	1	1	0	2	0.307809	0.791577
RNA_methyltransferase,_TrmA_family	1	1	1	1	0	2	0.307809	0.791577
TsaB_protein,_required_for_threonylcarbamoyladenosine_(t(6)A)_formation_in_tRNA	1	1	1	1	0	2	0.307809	0.791577
Uracil-DNA_glycosylase,_family_1	1	1	1	1	0	2	0.307809	0.791577
Transcriptional_regulator,_MarR_family	1	2	2	3	4	0	0.30961	0.739949
3-deoxy-manno-octulosonate_cytidylyltransferase_(EC_2.7.7.38)	1	1	1	0	1	1	0.316391	0.235411
A/G-specific_adenine_glycosylase_(EC_3.2.2.-)	1	1	1	0	1	1	0.316391	0.235411
Adenosylhomocysteinase_(EC_3.3.1.1)	1	1	1	0	1	1	0.316391	0.235411
CTP_synthase_(EC_6.3.4.2)	1	1	1	0	1	1	0.316391	0.235411
Diaminohydroxyphosphoribosylaminopyrimidine_deaminase_(EC_3.5.4.26)_/_5-amino-6-(5-phosphoribosylamino)uracil_reductase_(EC_1.1.1.193)	1	1	1	0	1	1	0.316391	0.235411
Lipopolysaccharide_ABC_transporter,_ATP-binding_protein_LptB	1	1	1	0	1	1	0.316391	0.235411
Protein_YicC	1	1	1	0	1	1	0.316391	0.235411
Pyridoxine_5&#39;-phosphate_synthase_(EC_2.6.99.2)	1	1	1	0	1	1	0.316391	0.235411
Ribonuclease_HII_(EC_3.1.26.4)	1	1	1	0	1	1	0.316391	0.235411
tmRNA-binding_protein_SmpB	1	1	1	0	1	1	0.316391	0.235411
Translation_elongation_factor_LepA	1	1	1	0	1	1	0.316391	0.235411
Twin-arginine_translocation_protein_TatC	1	1	1	0	1	1	0.316391	0.235411
Acylamino-acid-releasing_enzyme_(EC_3.4.19.1)	0	1	2	0	0	1	0.319513	0.319513
Glutathione_peroxidase_family_protein	0	1	2	0	0	1	0.319513	0.319513
Putative_esterase	0	1	2	0	0	1	0.319513	0.319513
Similar_to_coenzyme_PQQ_synthesis_protein_B	0	1	2	0	0	1	0.319513	0.319513
Ribonucleotide_reductase_of_class_II_(coenzyme_B12-dependent)_(EC_1.17.4.1)	0	1	0	0	2	1	0.321352	0.494651
putative_exported_protein	0	1	0	2	0	2	0.321698	0.321698
Glycosyltransferase	5	9	8	1	0	0	0.32236	0.0366943
hypothetical_protein	825	375	449	388	473	661	0.326379	0.479273
Gfa-like_protein	0	0	0	3	2	3	0.326515	0.0239246
Potassium_efflux_system_KefA_protein_/_Small-conductance_mechanosensitive_channel	2	1	1	1	0	1	0.328519	0.15915
Histone_acetyltransferase_HPA2_and_related_acetyltransferases	1	2	3	0	0	1	0.328891	0.0738885
3-ketoacyl-CoA_thiolase_(EC_2.3.1.16)_@_Acetyl-CoA_acetyltransferase_(EC_2.3.1.9)	2	1	1	2	3	8	0.332363	0.235183
3-oxoacyl-[acyl-carrier-protein]_synthase,_KASIII_(EC_2.3.1.180)	2	2	2	0	1	1	0.334071	0.0230494
Cytochrome_c551_peroxidase_(EC_1.11.1.5)	5	0	0	0	0	1	0.334315	0.494833
5&#39;-nucleotidase_(EC_3.1.3.5)	2	1	3	0	1	0	0.336862	0.0630188
Sulfate_permease	3	2	3	3	1	3	0.33759	0.466806
SSU_ribosomal_protein_S1p	1	1	1	2	0	1	0.338275	0.904003
Branched-chain_amino_acid_aminotransferase_(EC_2.6.1.42)	1	1	1	1	3	1	0.339907	0.510528
Deoxyribodipyrimidine_photolyase_(EC_4.1.99.3)	1	1	1	1	3	1	0.339907	0.510528
Adenylosuccinate_lyase_(EC_4.3.2.2)	0	1	1	1	1	1	0.342386	0.643764
Anthranilate_synthase,_aminase_component_(EC_4.1.3.27)	0	1	1	1	1	1	0.342386	0.643764
Argininosuccinate_synthase_(EC_6.3.4.5)	0	1	1	1	1	1	0.342386	0.643764
ATP_phosphoribosyltransferase_(EC_2.4.2.17)	0	1	1	1	1	1	0.342386	0.643764
FIG004453:_protein_YceG_like	0	1	1	1	1	1	0.342386	0.643764
GTPase_and_tRNA-U34_5-formylation_enzyme_TrmE	0	1	1	1	1	1	0.342386	0.643764
Imidazole_glycerol_phosphate_synthase_amidotransferase_subunit_(EC_2.4.2.-)	0	1	1	1	1	1	0.342386	0.643764
Imidazole_glycerol_phosphate_synthase_cyclase_subunit_(EC_4.1.3.-)	0	1	1	1	1	1	0.342386	0.643764
Molybdenum_cofactor_biosynthesis_protein_MoaC	0	1	1	1	1	1	0.342386	0.643764
Molybdenum_cofactor_biosynthesis_protein_MoaD	0	1	1	1	1	1	0.342386	0.643764
Molybdopterin_biosynthesis_protein_MoeA	0	1	1	1	1	1	0.342386	0.643764
Phosphoribosylformimino-5-aminoimidazole_carboxamide_ribotide_isomerase_(EC_5.3.1.16)	0	1	1	1	1	1	0.342386	0.643764
RecA_protein	0	1	1	1	1	1	0.342386	0.643764
Ribulose-phosphate_3-epimerase_(EC_5.1.3.1)	0	1	1	1	1	1	0.342386	0.643764
Rod_shape-determining_protein_MreB	0	1	1	1	1	1	0.342386	0.643764
Succinate_dehydrogenase_iron-sulfur_protein_(EC_1.3.99.1)	0	1	1	1	1	1	0.342386	0.643764
Thiol_peroxidase,_Bcp-type_(EC_1.11.1.15)	0	1	1	1	1	1	0.342386	0.643764
Transcription-repair_coupling_factor	0	1	1	1	1	1	0.342386	0.643764
Isoaspartyl_aminopeptidase_(EC_3.4.19.5)_@_Asp-X_dipeptidase	0	2	1	0	0	1	0.345319	0.345319
Cold_shock_protein_CspA	1	4	1	1	1	0	0.3464	0.322534
Hydroxymethylglutaryl-CoA_lyase_(EC_4.1.3.4)	1	1	1	1	0	6	0.347716	0.591731
LSU_m5C1962_methyltransferase_RlmI	2	0	0	1	1	0	0.349895	0.979329
2-hydroxy-3-oxopropionate_reductase_(EC_1.1.1.60)	0	0	0	2	2	6	0.350812	0.105016
D-alanine_aminotransferase_(EC_2.6.1.21)	0	0	0	1	1	3	0.350812	0.105016
N-succinyl-L,L-diaminopimelate_desuccinylase_(EC_3.5.1.18)	0	0	0	1	1	3	0.350812	0.105016
Nitroreductase_family_protein	0	0	0	1	1	3	0.350812	0.105016
Permeases_of_the_major_facilitator_superfamily	0	0	0	1	1	3	0.350812	0.105016
Cell_division_inhibitor	2	2	1	2	0	2	0.352629	0.532724
Dolichol-phosphate_mannosyltransferase	1	1	3	0	0	0	0.353588	0.118875
Gll2474_protein	1	1	3	0	0	0	0.353588	0.118875
NADP-specific_glutamate_dehydrogenase_(EC_1.4.1.4)	1	1	3	0	0	0	0.353588	0.118875
Thiamin-regulated_outer_membrane_receptor_Omr1	1	1	3	0	0	0	0.353588	0.118875
2-keto-3-deoxy-D-arabino-heptulosonate-7-phosphate_synthase_I_beta_(EC_2.5.1.54)_/_Chorismate_mutase_I_(EC_5.4.99.5)	1	1	2	0	0	0	0.354054	0.0491564
2&#39;,3&#39;-cyclic-nucleotide_2&#39;-phosphodiesterase_(EC_3.1.4.16)	1	1	2	0	0	0	0.354054	0.0491564
ABC-type_Fe3+_transport_system_protein;_Molybdenum_transport_protein,_putative	1	1	2	0	0	0	0.354054	0.0491564
COG1399_protein_in_cluster_with_ribosomal_protein_L32p,_Bacteroidetes/Chlorobi_subfamily	1	1	2	0	0	0	0.354054	0.0491564
Dihydrolipoamide_acyltransferase_component_of_branched-chain_alpha-keto_acid_dehydrogenase_complex_(EC_2.3.1.168)	1	1	2	0	0	0	0.354054	0.0491564
Endoglucanase	1	1	2	0	0	0	0.354054	0.0491564
FIG024850:_short_form_Mg-chelase_associated_protein_with_vWA_domain	1	1	2	0	0	0	0.354054	0.0491564
Glutamine_synthetase_type_III,_GlnN_(EC_6.3.1.2)	1	1	2	0	0	0	0.354054	0.0491564
Hypothetical_radical_SAM_family_enzyme,_NOT_coproporphyrinogen_III_oxidase,_oxygen-independent	1	1	2	0	0	0	0.354054	0.0491564
Insulinase-like:Peptidase_M16,_C-terminal_precursor	2	2	4	0	0	0	0.354054	0.0491564
liver_stage_antigen,_putative	1	1	2	0	0	0	0.354054	0.0491564
Molybdopterin_oxidoreductase_(EC_1.2.7.-)	1	1	2	0	0	0	0.354054	0.0491564
Monofunctional_biosynthetic_peptidoglycan_transglycosylase_(EC_2.4.2.-)	1	1	2	0	0	0	0.354054	0.0491564
N-acetylmuramic_acid_6-phosphate_etherase	1	1	2	0	0	0	0.354054	0.0491564
Nucleoside_permease_NupC	1	1	2	0	0	0	0.354054	0.0491564
O-succinylbenzoic_acid--CoA_ligase_(EC_6.2.1.26)	1	1	2	0	0	0	0.354054	0.0491564
Peptidase,_family_M23_(EC_3.4.24.-)	1	1	2	0	0	0	0.354054	0.0491564
Pleiotropic_regulatory_protein	1	1	2	0	0	0	0.354054	0.0491564
PROBABLE_REMNANT_OF_A_TRANSPOSASE_GENE_PROTEIN	1	1	2	0	0	0	0.354054	0.0491564
Putative_regulatory_protein	1	1	2	0	0	0	0.354054	0.0491564
putative_TonB-dependent_receptor	1	1	2	0	0	0	0.354054	0.0491564
Ribosomal_large_subunit_pseudouridine_synthase_F_(EC_4.2.1.70)	1	1	2	0	0	0	0.354054	0.0491564
Ribosylnicotinamide_kinase_(EC_2.7.1.22)	1	1	2	0	0	0	0.354054	0.0491564
Secreted_enzyme,_contains_two_amidohydrolase_related_domains	1	1	2	0	0	0	0.354054	0.0491564
Siderophore_(Surfactin)_biosynthesis_regulatory_protein	1	1	2	0	0	0	0.354054	0.0491564
Similar_to_(S)-2,3-di-O-geranylgeranylglyceryl_phosphate_synthase	1	1	2	0	0	0	0.354054	0.0491564
Sodium/calcium_exchanger	1	1	2	0	0	0	0.354054	0.0491564
thioredoxin_family_protein	1	1	2	0	0	0	0.354054	0.0491564
TRNA/rRNA_methyltransferase	1	1	2	0	0	0	0.354054	0.0491564
Aminopeptidase	2	5	4	0	0	2	0.355111	0.072046
2-octaprenyl-6-methoxyphenol_hydroxylase_(EC_1.14.13.-)	0	0	0	1	1	2	0.357138	0.0388926
4-hydroxybenzoate_polyprenyltransferase_(EC_2.5.1.39)	0	0	0	1	1	2	0.357138	0.0388926
Acyltransferase_family_protein	0	0	0	1	1	2	0.357138	0.0388926
Apolipoprotein_N-acyltransferase_(EC_2.3.1.-)_/_Copper_homeostasis_protein_CutE	0	0	0	1	1	2	0.357138	0.0388926
Arylesterase_precursor_(EC_3.1.1.2)	0	0	0	1	1	2	0.357138	0.0388926
Betaine--homocysteine_S-methyltransferase_(EC_2.1.1.5)	0	0	0	1	1	2	0.357138	0.0388926
Cell_division_protein_FtsL	0	0	0	1	1	2	0.357138	0.0388926
Copper_metallochaperone,_bacterial_analog_of_Cox17_protein	0	0	0	1	1	2	0.357138	0.0388926
corrinoid_methyltransferase_protein	0	0	0	1	1	2	0.357138	0.0388926
Cys_regulon_transcriptional_activator_CysB	0	0	0	1	1	2	0.357138	0.0388926
Cytochrome_c_oxidase_polypeptide_III_(EC_1.9.3.1)	0	0	0	1	1	2	0.357138	0.0388926
Cytochrome_oxidase_biogenesis_protein_Cox11-CtaG,_copper_delivery_to_Cox1	0	0	0	1	1	2	0.357138	0.0388926
Cytochrome_oxidase_biogenesis_protein_Surf1,_facilitates_heme_A_insertion	0	0	0	1	1	2	0.357138	0.0388926
Folate-dependent_protein_for_Fe/S_cluster_synthesis/repair_in_oxidative_stress	0	0	0	1	1	2	0.357138	0.0388926
Glutathione_synthetase_(EC_6.3.2.3)	0	0	0	1	1	2	0.357138	0.0388926
Glycyl-tRNA_synthetase_alpha_chain_(EC_6.1.1.14)	0	0	0	1	1	2	0.357138	0.0388926
Isovaleryl-CoA_dehydrogenase_(EC_1.3.8.4)	0	0	0	1	1	2	0.357138	0.0388926
Lactoylglutathione_lyase_(EC_4.4.1.5)	0	0	0	1	1	2	0.357138	0.0388926
Magnesium_and_cobalt_efflux_protein_CorC	0	0	0	1	1	2	0.357138	0.0388926
Molybdenum_cofactor_biosynthesis_protein_MoaB	0	0	0	1	1	2	0.357138	0.0388926
N-formylglutamate_deformylase_(EC_3.5.1.68)	0	0	0	1	1	2	0.357138	0.0388926
Omega-amino_acid--pyruvate_aminotransferase_(EC_2.6.1.18)	0	0	0	1	1	2	0.357138	0.0388926
Oxidoreductase,_NAD(P)-dependent,_weak_similarity_to_Myo-inositol_2-dehydrogenase	0	0	0	1	1	2	0.357138	0.0388926
Phosphate_starvation-inducible_ATPase_PhoH_with_RNA_binding_motif	0	0	0	1	1	2	0.357138	0.0388926
Predicted_enzyme_of_the_cupin_superfamily	0	0	0	1	1	2	0.357138	0.0388926
Proposed_peptidoglycan_lipid_II_flippase_MurJ	0	0	0	1	1	2	0.357138	0.0388926
Protein-export_membrane_protein_SecD_(TC_3.A.5.1.1)	0	0	0	1	1	2	0.357138	0.0388926
Protein-export_membrane_protein_SecF_(TC_3.A.5.1.1)	0	0	0	1	1	2	0.357138	0.0388926
Pterin-binding_enzyme_domain_protein	0	0	0	1	1	2	0.357138	0.0388926
Radical_SAM_family_enzyme,_similar_to_coproporphyrinogen_III_oxidase,_oxygen-independent,_clustered_with_nucleoside-triphosphatase_RdgB	0	0	0	1	1	2	0.357138	0.0388926
Ribose_5-phosphate_isomerase_A_(EC_5.3.1.6)	0	0	0	1	1	2	0.357138	0.0388926
Threonine_dehydratase_biosynthetic_(EC_4.3.1.19)	0	0	0	1	1	2	0.357138	0.0388926
Zinc_uptake_regulation_protein_ZUR	0	0	0	1	1	2	0.357138	0.0388926
Adenosine_deaminase_(EC_3.5.4.4)	1	0	0	2	1	0	0.357742	0.40744
Transcriptional_regulator,_LysR_family	1	0	1	7	6	7	0.357933	0.00300021
Endoribonuclease_L-PSP	1	1	0	0	2	0	0.363368	0.865136
Ornithine_cyclodeaminase_(EC_4.3.1.12)	0	1	0	1	4	0	0.364064	0.395783
Alanyl-tRNA_synthetase_(EC_6.1.1.7)	1	1	2	1	1	1	0.365542	0.277806
Amidophosphoribosyltransferase_(EC_2.4.2.14)	1	1	2	1	1	1	0.365542	0.277806
ATP_synthase_delta_chain_(EC_3.6.3.14)	1	1	2	1	1	1	0.365542	0.277806
Coproporphyrinogen_III_oxidase,_aerobic_(EC_1.3.3.3)	1	1	2	1	1	1	0.365542	0.277806
FIG000859:_hypothetical_protein_YebC	1	1	2	1	1	1	0.365542	0.277806
GTP_pyrophosphokinase_(EC_2.7.6.5),_(p)ppGpp_synthetase_II_/_Guanosine-3&#39;,5&#39;-bis(diphosphate)_3&#39;-pyrophosphohydrolase_(EC_3.1.7.2)	1	1	2	1	1	1	0.365542	0.277806
Isoleucyl-tRNA_synthetase_(EC_6.1.1.5)	1	1	2	1	1	1	0.365542	0.277806
Methionyl-tRNA_synthetase_(EC_6.1.1.10)	1	1	2	1	1	1	0.365542	0.277806
Methylglutaconyl-CoA_hydratase_(EC_4.2.1.18)	1	1	2	1	1	1	0.365542	0.277806
Mg/Co/Ni_transporter_MgtE_/_CBS_domain	1	1	2	1	1	1	0.365542	0.277806
Phenylalanyl-tRNA_synthetase_alpha_chain_(EC_6.1.1.20)	1	1	2	1	1	1	0.365542	0.277806
Phosphopantetheine_adenylyltransferase_(EC_2.7.7.3)	1	1	2	1	1	1	0.365542	0.277806
Phosphoribosylformylglycinamidine_cyclo-ligase_(EC_6.3.3.1)	1	1	2	1	1	1	0.365542	0.277806
Porphobilinogen_synthase_(EC_4.2.1.24)	1	1	2	1	1	1	0.365542	0.277806
Protein-N(5)-glutamine_methyltransferase_PrmC,_methylates_polypeptide_chain_release_factors_RF1_and_RF2	1	1	2	1	1	1	0.365542	0.277806
Putative_stomatin/prohibitin-family_membrane_protease_subunit_YbbK	1	1	2	1	1	1	0.365542	0.277806
Ribosomal_large_subunit_pseudouridine_synthase_E_(EC_4.2.1.70)	1	1	2	1	1	1	0.365542	0.277806
Rod_shape-determining_protein_RodA	1	1	2	1	1	1	0.365542	0.277806
Selenoprotein_O_and_cysteine-containing_homologs	1	1	2	1	1	1	0.365542	0.277806
tRNA-i(6)A37_methylthiotransferase	1	1	2	1	1	1	0.365542	0.277806
tRNA-Pro-TGG	1	1	2	1	1	1	0.365542	0.277806
Tyrosyl-tRNA_synthetase_(EC_6.1.1.1)	1	1	2	1	1	1	0.365542	0.277806
D-2-hydroxyglutarate_dehydrogenase	1	0	0	0	1	2	0.366323	0.428658
Exoenzymes_regulatory_protein_AepA_precursor	1	0	0	0	1	2	0.366323	0.428658
Survival_protein_SurA_precursor_(Peptidyl-prolyl_cis-trans_isomerase_SurA)_(EC_5.2.1.8)	2	2	2	1	1	0	0.369355	0.0351909
Nitrogen_regulation_protein_NtrY	1	1	5	0	0	0	0.373323	0.212482
Ferric_iron_ABC_transporter,_iron-binding_protein	1	0	0	4	1	0	0.374719	0.398859
Biopolymer_transport_exbD_protein.	1	2	1	0	0	0	0.3759	0.0812366
DEAD-box_ATP-dependent_RNA_helicase_CshB_(EC_3.6.4.13)	1	2	1	0	0	0	0.3759	0.0812366
GldJ	1	2	1	0	0	0	0.3759	0.0812366
N-acetylglucosamine_deacetylase_(EC_3.5.1.-)_/_3-hydroxyacyl-[acyl-carrier-protein]_dehydratase,_FabZ_form_(EC_4.2.1.59)	1	2	1	0	0	0	0.3759	0.0812366
NAD-dependent_protein_deacetylase_of_SIR2_family	1	2	1	0	0	0	0.3759	0.0812366
Small-conductance_mechanosensitive_channel	1	2	1	0	0	0	0.3759	0.0812366
Transketolase,_C-terminal_section_(EC_2.2.1.1)	1	2	1	0	0	0	0.3759	0.0812366
Dihydropyrimidine_dehydrogenase_[NADP+]_(EC_1.3.1.2)	0	1	0	1	2	0	0.37737	0.443663
Nitrilotriacetate_monooxygenase_component_B_(EC_1.14.13.-)	1	0	0	2	2	1	0.378091	0.0693407
1-acyl-sn-glycerol-3-phosphate_acyltransferase_(EC_2.3.1.51)	1	2	2	1	1	2	0.379329	0.300044
putative_auxin-regulated_protein	2	2	3	0	0	0	0.381748	0.0158121
Cysteine_desulfurase_(EC_2.8.1.7)	2	3	1	1	3	2	0.382804	0.694288
Sensory_box_histidine_kinase	2	0	1	1	0	0	0.383179	0.395223
Putative_acetyltransferase	0	2	1	1	0	0	0.385965	0.385965
Sulfatase_family_protein	0	2	1	1	0	0	0.385965	0.385965
Single-stranded_DNA-binding_protein	2	2	3	0	1	2	0.386931	0.0609228
Outer_membrane_protein_H_precursor	2	3	2	1	1	1	0.388518	0.0825288
Histamine_dehydrogenase	0	0	0	2	1	1	0.389417	0.0885656
NADH-ubiquinone_oxidoreductase_chain_N_(EC_1.6.5.3)	0	0	0	2	1	1	0.389417	0.0885656
Ribulose-5-phosphate_4-epimerase_and_related_epimerases_and_aldolases	0	0	0	2	1	1	0.389417	0.0885656
Tricarboxylate_transport_protein_TctC	0	0	0	2	1	1	0.389417	0.0885656
DnaJ-like_protein_DjlA	1	1	3	1	1	1	0.390167	0.342953
Penicillin-binding_protein_2_(PBP-2)	1	1	3	1	1	1	0.390167	0.342953
probable_iron_binding_protein_from_the_HesB_IscA_SufA_family	1	1	3	1	1	1	0.390167	0.342953
Two-component_system_response_regulator	1	5	1	0	0	0	0.391616	0.244965
Enoyl-CoA_hydratase_(EC_4.2.1.17)_/_Delta(3)-cis-delta(2)-trans-enoyl-CoA_isomerase_(EC_5.3.3.8)_/_3-hydroxyacyl-CoA_dehydrogenase_(EC_1.1.1.35)_/_3-hydroxybutyryl-CoA_epimerase_(EC_5.1.2.3)	0	0	0	2	2	3	0.392278	0.0104355
Glutathione_S-transferase_(EC_2.5.1.18)	0	0	0	2	2	3	0.392278	0.0104355
hydrolase,_alpha/beta_hydrolase_fold_family	0	0	0	2	2	3	0.392278	0.0104355
Acyltransferase	0	1	1	0	0	1	0.392598	0.392598
Bem46_protein	0	1	1	0	0	1	0.392598	0.392598
Endonuclease	0	1	1	0	0	1	0.392598	0.392598
Enoyl-CoA_hydratase/isomerase_family_protein	0	1	1	0	0	1	0.392598	0.392598
FIG00651791:_hypothetical_protein	0	1	1	0	0	1	0.392598	0.392598
Manganese_transport_protein_MntH	0	1	1	0	0	1	0.392598	0.392598
Molybdenum_cofactor_biosynthesis_protein_MoaA	0	1	1	0	0	1	0.392598	0.392598
Na+/H+_antiporter	0	1	1	0	0	1	0.392598	0.392598
TPR_repeat	0	1	1	0	0	1	0.392598	0.392598
putative_outer_membrane_protein,_probably_involved_in_nutrient_binding	2	3	2	0	0	0	0.394018	0.0364022
Phenylpropionate_dioxygenase_and_related_ring-hydroxylating_dioxygenases,_large_terminal_subunit	0	1	0	1	0	7	0.401107	0.401107
3-oxoacyl-[acyl-carrier-protein]_synthase,_KASI_(EC_2.3.1.41)	0	1	3	1	1	2	0.404253	0.847202
aminotransferase,_class_III	1	0	2	0	1	0	0.409144	0.35813
3-hydroxyacyl-CoA_dehydrogenase_(EC_1.1.1.35)	0	0	0	3	2	2	0.409432	0.0420193
Sensory_box_histidine_kinase/response_regulator	2	2	0	5	0	0	0.410931	0.885648
Succinyl-CoA_ligase_[ADP-forming]_alpha_chain_(EC_6.2.1.5)	0	2	0	1	1	0	0.412169	0.886615
tRNA-Asp-GTC	1	1	2	2	2	0	0.413044	0.88835
Response_regulator	2	2	1	1	0	3	0.415309	0.531058
2-oxoglutarate_dehydrogenase_E1_component_(EC_1.2.4.2)	1	0	1	1	1	1	0.416302	0.530444
3-dehydroquinate_synthase_(EC_4.2.3.4)	1	0	1	1	1	1	0.416302	0.530444
Acetyl-coenzyme_A_carboxyl_transferase_alpha_chain_(EC_6.4.1.2)	1	0	1	1	1	1	0.416302	0.530444
Dihydrolipoamide_succinyltransferase_component_(E2)_of_2-oxoglutarate_dehydrogenase_complex_(EC_2.3.1.61)	1	0	1	1	1	1	0.416302	0.530444
Glycine_dehydrogenase_[decarboxylating]_(glycine_cleavage_system_P_protein)_(EC_1.4.4.2)	1	0	1	1	1	1	0.416302	0.530444
LSU_ribosomal_protein_L9p	1	0	1	1	1	1	0.416302	0.530444
Phosphoserine_aminotransferase_(EC_2.6.1.52)	1	0	1	1	1	1	0.416302	0.530444
Protein_YidD	1	0	1	1	1	1	0.416302	0.530444
Protein-L-isoaspartate_O-methyltransferase_(EC_2.1.1.77)	1	0	1	1	1	1	0.416302	0.530444
Recombination_protein_RecR	1	0	1	1	1	1	0.416302	0.530444
SSU_ribosomal_protein_S18p_@_SSU_ribosomal_protein_S18p,_zinc-independent	1	0	1	1	1	1	0.416302	0.530444
SSU_ribosomal_protein_S20p	1	0	1	1	1	1	0.416302	0.530444
Topoisomerase_IV_subunit_B_(EC_5.99.1.-)	1	0	1	1	1	1	0.416302	0.530444
Transcription_termination_protein_NusA	1	0	1	1	1	1	0.416302	0.530444
Translation_initiation_factor_2	1	0	1	1	1	1	0.416302	0.530444
Trk_system_potassium_uptake_protein_TrkA	1	0	1	1	1	1	0.416302	0.530444
tRNA-Arg-TCT	1	0	1	1	1	1	0.416302	0.530444
tRNA-His-GTG	1	0	1	1	1	1	0.416302	0.530444
tRNA-Ser-GCT	1	0	1	1	1	1	0.416302	0.530444
Valyl-tRNA_synthetase_(EC_6.1.1.9)	1	0	1	1	1	1	0.416302	0.530444
3,4-dihydroxy-2-butanone_4-phosphate_synthase_(EC_4.1.99.12)_/_GTP_cyclohydrolase_II_(EC_3.5.4.25)	1	1	1	1	1	0	0.42036	0.32869
4-hydroxythreonine-4-phosphate_dehydrogenase_(EC_1.1.1.262)	1	1	1	1	1	0	0.42036	0.32869
5-nucleotidase_SurE_(EC_3.1.3.5)	1	1	1	1	1	0	0.42036	0.32869
Acetyl-coenzyme_A_carboxyl_transferase_beta_chain_(EC_6.4.1.2)	1	1	1	1	1	0	0.42036	0.32869
Arginyl-tRNA_synthetase_(EC_6.1.1.19)	1	1	1	1	1	0	0.42036	0.32869
ATP_synthase_gamma_chain_(EC_3.6.3.14)	1	1	1	1	1	0	0.42036	0.32869
Biotin_carboxylase_of_acetyl-CoA_carboxylase_(EC_6.3.4.14)	1	1	1	1	1	0	0.42036	0.32869
Cell_division_protein_FtsH_(EC_3.4.24.-)	1	1	1	1	1	0	0.42036	0.32869
Chaperone_protein_DnaJ	1	1	1	1	1	0	0.42036	0.32869
Dihydrodipicolinate_reductase_(EC_1.3.1.26)	1	1	1	1	1	0	0.42036	0.32869
Dihydropteroate_synthase_(EC_2.5.1.15)	1	1	1	1	1	0	0.42036	0.32869
DNA_repair_protein_RadA	1	1	1	1	1	0	0.42036	0.32869
dTDP-4-dehydrorhamnose_reductase_(EC_1.1.1.133)	1	1	1	1	1	0	0.42036	0.32869
Enoyl-CoA_hydratase_[isoleucine_degradation]_(EC_4.2.1.17)_/_3-hydroxyacyl-CoA_dehydrogenase_(EC_1.1.1.35)	1	1	1	1	1	0	0.42036	0.32869
Fumarylacetoacetase_(EC_3.7.1.2)	1	1	1	1	1	0	0.42036	0.32869
Glucosamine--fructose-6-phosphate_aminotransferase_[isomerizing]_(EC_2.6.1.16)	1	1	1	1	1	0	0.42036	0.32869
GMP_synthase_[glutamine-hydrolyzing]_(EC_6.3.5.2)	1	1	1	1	1	0	0.42036	0.32869
GTP-binding_protein_HflX	1	1	1	1	1	0	0.42036	0.32869
Heat_shock_protein_60_family_chaperone_GroEL	1	1	1	1	1	0	0.42036	0.32869
Heat_shock_protein_60_family_co-chaperone_GroES	1	1	1	1	1	0	0.42036	0.32869
Heat_shock_protein_GrpE	1	1	1	1	1	0	0.42036	0.32869
Histidyl-tRNA_synthetase_(EC_6.1.1.21)	1	1	1	1	1	0	0.42036	0.32869
Holliday_junction_DNA_helicase_RuvB	1	1	1	1	1	0	0.42036	0.32869
IMP_cyclohydrolase_(EC_3.5.4.10)_/_Phosphoribosylaminoimidazolecarboxamide_formyltransferase_(EC_2.1.2.3)	1	1	1	1	1	0	0.42036	0.32869
Lipid-A-disaccharide_synthase_(EC_2.4.1.182)	1	1	1	1	1	0	0.42036	0.32869
LSU_ribosomal_protein_L20p	1	1	1	1	1	0	0.42036	0.32869
LSU_ribosomal_protein_L28p	1	1	1	1	1	0	0.42036	0.32869
Nucleoside_diphosphate_kinase_(EC_2.7.4.6)	1	1	1	1	1	0	0.42036	0.32869
Phosphatidate_cytidylyltransferase_(EC_2.7.7.41)	1	1	1	1	1	0	0.42036	0.32869
Phosphopantothenoylcysteine_decarboxylase_(EC_4.1.1.36)_/_Phosphopantothenoylcysteine_synthetase_(EC_6.3.2.5)	1	1	1	1	1	0	0.42036	0.32869
Phosphoribosylaminoimidazole_carboxylase_ATPase_subunit_(EC_4.1.1.21)	1	1	1	1	1	0	0.42036	0.32869
Phytoene_dehydrogenase_(EC_1.14.99.-)	1	1	1	1	1	0	0.42036	0.32869
Phytoene_synthase_(EC_2.5.1.32)	1	1	1	1	1	0	0.42036	0.32869
Polyribonucleotide_nucleotidyltransferase_(EC_2.7.7.8)	1	1	1	1	1	0	0.42036	0.32869
Putative_Holliday_junction_resolvase_YggF	1	1	1	1	1	0	0.42036	0.32869
Ribosomal_protein_L11_methyltransferase_(EC_2.1.1.-)	1	1	1	1	1	0	0.42036	0.32869
Ribosome-binding_factor_A	1	1	1	1	1	0	0.42036	0.32869
SSU_ribosomal_protein_S15p_(S13e)	1	1	1	1	1	0	0.42036	0.32869
SSU_rRNA_(adenine(1518)-N(6)/adenine(1519)-N(6))-dimethyltransferase_(EC_2.1.1.182)	1	1	1	1	1	0	0.42036	0.32869
Transcription_elongation_factor_GreA	1	1	1	1	1	0	0.42036	0.32869
Transcription_termination_factor_Rho	1	1	1	1	1	0	0.42036	0.32869
Translation_initiation_factor_3	1	1	1	1	1	0	0.42036	0.32869
Triosephosphate_isomerase_(EC_5.3.1.1)	1	1	1	1	1	0	0.42036	0.32869
tRNA_dihydrouridine_synthase_B_(EC_1.-.-.-)	1	1	1	1	1	0	0.42036	0.32869
Uridine_monophosphate_kinase_(EC_2.7.4.22)	1	1	1	1	1	0	0.42036	0.32869
Dihydroorotase_(EC_3.5.2.3)	2	3	3	2	1	1	0.421918	0.0596944
Beta-ketoadipate_enol-lactone_hydrolase_(EC_3.1.1.24)	0	0	2	1	1	0	0.422131	0.966221
1-pyrroline-4-hydroxy-2-carboxylate_deaminase_(EC_3.5.4.22)_#_predicted	0	0	1	0	0	0	0.42265	0.42265
1,3,4,6-tetrachloro-1,4-cyclohexadiene_hydrolase(_EC:3.8.1.5_)	0	0	0	0	0	1	0.42265	0.42265
1,4-alpha-glucan_(glycogen)_branching_enzyme,_GH-13-type_(EC_2.4.1.18)	0	0	1	0	0	0	0.42265	0.42265
1,4-lactonase_(EC_3.1.1.25)	0	0	0	1	0	0	0.42265	0.42265
16S_rRNA_m(5)C_967_methyltransferase_(EC_2.1.1.-)	0	0	0	0	1	0	0.42265	0.42265
18K_peptidoglycan-associated_outer_membrane_lipoprotein;_Peptidoglycan-associated_lipoprotein_precursor;_Outer_membrane_protein_P6;_OmpA/MotB_precursor	0	0	0	1	0	0	0.42265	0.42265
2-aminoethylphosphonate:pyruvate_aminotransferase_(EC_2.6.1.37)	0	0	0	1	0	0	0.42265	0.42265
2-aminomuconate_deaminase_(EC_3.5.99.5)	0	0	1	0	0	0	0.42265	0.42265
2-C-methyl-D-erythritol_4-phosphate_cytidylyltransferase_(EC_2.7.7.60)_/_2-C-methyl-D-erythritol_2,4-cyclodiphosphate_synthase_(EC_4.6.1.12)	0	0	0	0	1	0	0.42265	0.42265
2-dehydro-3-deoxygluconate_kinase_(EC_2.7.1.45)	0	0	0	0	1	0	0.42265	0.42265
2-dehydro-3-deoxyphosphogalactonate_aldolase_(EC_4.1.2.21)	0	0	0	0	0	1	0.42265	0.42265
2-deoxy-D-gluconate_3-dehydrogenase_(EC_1.1.1.125)	0	0	0	0	0	2	0.42265	0.42265
2-haloalkanoic_acid_dehalogenase_(EC_3.8.1.2)	1	0	0	0	0	0	0.42265	0.42265
2-heptaprenyl-1,4-naphthoquinone_methyltransferase_(EC_2.1.1.163)	0	1	0	0	0	0	0.42265	0.42265
2-hydroxychromene-2-carboxylate_isomerase	0	0	0	0	1	0	0.42265	0.42265
2-hydroxychromene-2-carboxylate_isomerase_family_protein,_glutathione-dependent	0	0	0	0	0	2	0.42265	0.42265
2-hydroxychromene-2-carboxylate_isomerase/DsbA-like_thioredoxin_domain	0	0	0	0	1	0	0.42265	0.42265
2-hydroxyhepta-2,4-diene-1,7-dioate_isomerase_(EC_5.3.3.-)_/_5-carboxymethyl-2-oxo-hex-3-_ene-1,7-dioate_decarboxylase_(EC_4.1.1.68)	0	0	0	0	1	0	0.42265	0.42265
2-hydroxymuconic_semialdehyde_hydrolase_(EC_3.1.1.-)	0	0	0	0	1	0	0.42265	0.42265
2-keto-3-deoxy-L-fuconate_dehydrogenase	0	0	0	0	2	0	0.42265	0.42265
2-methylaconitate_cis-trans_isomerase	0	0	0	1	0	0	0.42265	0.42265
2-methylaconitate_racemase	0	0	0	0	1	0	0.42265	0.42265
2-methylcitrate_dehydratase_FeS_dependent_(EC_4.2.1.79)	0	0	0	1	0	0	0.42265	0.42265
2-methylcitrate_synthase_(EC_2.3.3.5)	0	0	0	1	0	0	0.42265	0.42265
2-Oxobutyrate_oxidase,_putative	0	0	0	0	1	0	0.42265	0.42265
2-phosphosulfolactate_phosphatase(_EC:3.1.3.71_)	1	0	0	0	0	0	0.42265	0.42265
2,3-dihydroxybiphenyl_1,2-dioxygenase	0	0	0	0	0	1	0.42265	0.42265
2,4-dihydroxyhept-2-ene-1,7-dioic_acid_aldolase_(EC_4.1.2.-)	0	0	0	0	1	0	0.42265	0.42265
2,4-diketo-3-deoxy-L-fuconate_hydrolase	0	0	0	0	1	0	0.42265	0.42265
23S_rRNA_(guanine-N-2-)_-methyltransferase_rlmG_(EC_2.1.1.-)	0	0	0	1	0	0	0.42265	0.42265
27kDa_outer_membrane_protein	0	0	0	0	1	0	0.42265	0.42265
3-(3-hydroxy-phenyl)propionate_hydroxylase_(EC_1.14.13.-)	0	0	0	0	1	0	0.42265	0.42265
3-carboxy-cis,cis-muconate_cycloisomerase_(EC_5.5.1.2)	0	0	0	0	1	0	0.42265	0.42265
3-dehydroquinate_dehydratase_I_(EC_4.2.1.10)_#_AroC_I	1	0	0	0	0	0	0.42265	0.42265
3-demethylubiquinol_3-O-methyltransferase_(EC_2.1.1.64)	0	0	0	0	1	0	0.42265	0.42265
3-hydroxyacyl-CoA_dehydrogenase_(EC_1.1.1.35)_@_17hydroxysteroid_dehydrogenase_type_10_(HSD10)-like	0	0	0	0	0	2	0.42265	0.42265
3-hydroxybutyryl-CoA_dehydrogenase_(EC_1.1.1.157);_3-hydroxyacyl-CoA_dehydrogenase_(EC_1.1.1.35)	1	0	0	0	0	0	0.42265	0.42265
3-hydroxyisobutyrate_dehydrogenase_and_related_beta-hydroxyacid_dehydrogenases	0	0	0	0	0	1	0.42265	0.42265
3-hydroxyisobutyryl-CoA_hydrolase_(EC_3.1.2.4)	0	0	0	1	0	0	0.42265	0.42265
3-ketoacyl-CoA_thiolase_(EC_2.3.1.16)	0	0	0	0	0	2	0.42265	0.42265
3-mercaptopyruvate_sulfurtransferase_(EC_2.8.1.2)	0	1	0	0	0	0	0.42265	0.42265
3-methylmercaptopropionyl-CoA_dehydrogenase_(DmdC)	0	0	0	0	1	0	0.42265	0.42265
3-oxo-5-alpha-steroid_4-dehydrogenase	0	0	0	0	0	1	0.42265	0.42265
3-oxoacyl-(acyl-carrier-protein)_synthase	0	0	0	0	0	1	0.42265	0.42265
3-oxoadipate_CoA-transferase_subunit_A_(EC_2.8.3.6);_Glutaconate_CoA-transferase_subunit_A_(EC_2.8.3.12)	0	0	0	0	0	1	0.42265	0.42265
3-oxoadipate_CoA-transferase_subunit_B_(EC_2.8.3.6);_Glutaconate_CoA-transferase_subunit_B_(EC_2.8.3.12)	0	0	0	0	0	1	0.42265	0.42265
3&#39;-5&#39;_exonuclease_domain_similar_to_epsilon_subunit_of_DNA_polymerase_III,_PA3232-type	0	0	0	1	0	0	0.42265	0.42265
4-carboxy-4-hydroxy-2-oxoadipate_aldolase_(EC_4.1.3.17)	0	0	0	0	0	1	0.42265	0.42265
4-deoxy-L-threo-5-hexosulose-uronate_ketol-isomerase_(EC_5.3.1.17)	0	0	0	0	0	1	0.42265	0.42265
4-diphosphocytidyl-2-C-methyl-D-erythritol_kinase_(EC_2.7.1.148)	1	0	0	0	0	0	0.42265	0.42265
4-hydroxybenzoate_transporter	0	0	0	0	0	1	0.42265	0.42265
4-oxalocrotonate_tautomerase_(EC_5.3.2.-)	0	0	1	0	0	0	0.42265	0.42265
4-oxalomesaconate_hydratase_(EC_4.2.1.83)	0	0	0	0	0	1	0.42265	0.42265
4&#39;-phosphopantetheinyl_transferase_entD_(EC_2.7.8.-)	0	0	0	0	0	1	0.42265	0.42265
5-aminolevulinate_synthase_(EC_2.3.1.37)	0	0	0	0	2	0	0.42265	0.42265
5-aminopentanamidase_(EC_3.5.1.30)	0	0	0	0	1	0	0.42265	0.42265
5-carboxymethyl-2-hydroxymuconate_delta-isomerase_(EC_5.3.3.10)	0	0	0	0	1	0	0.42265	0.42265
5-Hydroxyisourate_Hydrolase_(HIUase)_(EC_3.5.2.17)	0	0	0	1	0	0	0.42265	0.42265
5-keto-2-deoxygluconokinase_(EC_2.7.1.92)	0	0	0	1	0	0	0.42265	0.42265
5-keto-2-deoxygluconokinase_(EC_2.7.1.92)_/_uncharacterized_domain	0	0	0	1	0	0	0.42265	0.42265
5-methyl-dCTP_pyrophosphohydrolase_(EC_3.6.1.-)	0	0	0	0	1	0	0.42265	0.42265
5-methyltetrahydrofolate--homocysteine_methyltransferase_(EC_2.1.1.13)	0	0	0	0	0	1	0.42265	0.42265
5-oxoprolinase_(EC_3.5.2.9)	0	0	0	0	1	0	0.42265	0.42265
5&#39;-methylthioadenosine_phosphorylase_(EC_2.4.2.28)	0	0	0	0	1	0	0.42265	0.42265
5&#39;-Nucleotidase_domain_protein	1	0	0	0	0	0	0.42265	0.42265
5S_RNA	0	0	0	0	1	0	0.42265	0.42265
6-aminohexanoate-dimer_hydrolase	0	0	0	0	1	0	0.42265	0.42265
6-phosphogluconate_dehydrogenase,_decarboxylating_(EC_1.1.1.44)	0	0	0	0	1	0	0.42265	0.42265
6-phosphogluconolactonase_(EC_3.1.1.31)	0	0	1	0	0	0	0.42265	0.42265
7-alpha-hydroxysteroid_dehydrogenase	0	0	0	0	1	0	0.42265	0.42265
7,8-didemethyl-8-hydroxy-5-deazariboflavin_synthase_subunit_1_/_7,8-didemethyl-8-hydroxy-5-deazariboflavin_synthase_subunit_2	0	0	0	0	0	1	0.42265	0.42265
8-amino-7-oxononanoate_synthase_(EC_2.3.1.47)	0	0	0	1	0	0	0.42265	0.42265
ABC_transporter	1	0	0	0	0	0	0.42265	0.42265
ABC_transporter_ATP-binding_protein_uup	0	0	0	0	1	0	0.42265	0.42265
ABC_transporter_ATP-binding_protein_YvcR	1	0	0	0	0	0	0.42265	0.42265
ABC_transporter_efflux_protein	2	0	0	0	0	0	0.42265	0.42265
ABC_transporter_substrate-binding_protein	0	0	0	0	0	1	0.42265	0.42265
ABC_transporter-related_permease_with_MCE_domain	1	0	0	0	0	0	0.42265	0.42265
ABC_transporter,_ATP_binding/permease_protein	0	0	0	0	1	0	0.42265	0.42265
ABC_transporter,_ATP-binding_protein_YnjD	0	0	0	1	0	0	0.42265	0.42265
ABC_transporter,_ATP-binding/permease_protein	0	0	0	0	1	0	0.42265	0.42265
ABC_transporter,_membrane_spanning_protein	0	0	0	0	1	0	0.42265	0.42265
ABC_transporter,_periplasmic_substrate-binding_protein_YnjB	0	0	0	1	0	0	0.42265	0.42265
ABC_transporter,_permease_protein_YnjC	0	0	0	1	0	0	0.42265	0.42265
ABC_transporter,_permease_protein,_HisMQ_family	0	0	0	0	1	0	0.42265	0.42265
ABC_transporter,_substrate_binding_protein	0	0	0	0	1	0	0.42265	0.42265
ABC_transporter,_transmembrane_ATP-binding_protein	0	0	0	0	1	0	0.42265	0.42265
ABC-type_branched-chain_amino_acid_transport_systems,_periplasmic_component	0	0	0	0	1	0	0.42265	0.42265
ABC-type_Fe3+-hydroxamate_transport_system,_periplasmic_component	1	0	0	0	0	0	0.42265	0.42265
ABC-type_histidine/lysine/arginine/ornithine_transporter,_permease_component	0	0	0	0	1	0	0.42265	0.42265
ABC-type_Na+_efflux_pump,_permease_component	0	0	0	0	0	2	0.42265	0.42265
ABC-type_Na+_transport_system,_ATPase_component	0	0	0	0	0	2	0.42265	0.42265
ABC-type_nitrate/sulfonate/bicarbonate_transport_system,_ATPase_component	0	0	0	1	0	0	0.42265	0.42265
ABC-type_phosphate/phosphonate_transport_system,_periplasmic_component	0	0	0	0	1	0	0.42265	0.42265
ABC-type_sugar_transport_system,_periplasmic_component	0	0	0	1	0	0	0.42265	0.42265
ABC-type_transport_system_involved_in_resistance_to_organic_solvents,_periplasmic_component	0	0	0	0	1	0	0.42265	0.42265
ABC1_family_protein	0	0	0	0	1	0	0.42265	0.42265
Abortive_infection_protein	1	0	0	0	0	0	0.42265	0.42265
Acetamidase_(EC_3.5.1.4)	0	0	0	0	1	0	0.42265	0.42265
Acetoacetyl-CoA_reductase_(EC_1.1.1.36)	0	0	0	0	1	0	0.42265	0.42265
Acetoacetyl-CoA_synthetase_(EC_6.2.1.16)	0	0	0	1	0	0	0.42265	0.42265
Acetoin_dehydrogenase_E1_component_alpha-subunit_(EC_1.2.4.-)	0	0	0	0	0	2	0.42265	0.42265
Acetoin_dehydrogenase_E1_component_beta-subunit_(EC_1.2.4.-)	0	0	0	0	0	2	0.42265	0.42265
Acetyl-CoA_acetyltransferase	0	0	0	0	0	1	0.42265	0.42265
Acetyl-CoA_acetyltransferase_(EC_2.3.1.9)_of_ethylmalonyl-CoA_pathway	0	0	0	0	1	0	0.42265	0.42265
Acetyl-CoA_synthetase_(ADP-forming)_alpha_chain_(EC_6.2.1.13)	0	0	0	1	0	0	0.42265	0.42265
Acetyl-coenzyme_A_carboxyl_transferase_alpha_chain_(EC_6.4.1.2)_/_Acetyl-coenzyme_A_carboxyl_transferase_beta_chain_(EC_6.4.1.2);_Propionyl-CoA_carboxylase_beta_chain_(EC_6.4.1.3)	1	0	0	0	0	0	0.42265	0.42265
Acetylornithine_aminotransferase_(EC_2.6.1.11)_/_N-succinyl-L,L-diaminopimelate_aminotransferase_(EC_2.6.1.17)_/_Succinylornithine_transaminase_(EC_2.6.1.81)	0	0	0	1	0	0	0.42265	0.42265
Acetylornithine_deacetylase/Succinyl-diaminopimelate_desuccinylase_and_related_deacylases	0	0	0	0	1	0	0.42265	0.42265
Acetylpolyamine_aminohydrolase	0	0	0	0	1	0	0.42265	0.42265
Acetylspermidine_deacetylase_(EC_3.5.1.48);_Deacetylases,_including_yeast_histone_deacetylase_and_acetoin_utilization_protein	0	0	0	0	1	0	0.42265	0.42265
Acyl-CoA_dehydrogenase	0	0	0	0	0	1	0.42265	0.42265
Acyl-CoA_dehydrogenases	0	0	0	0	0	1	0.42265	0.42265
acyl-CoA_synthetase	1	0	0	0	0	0	0.42265	0.42265
acylaminoacyl-peptidase	0	0	0	0	0	1	0.42265	0.42265
ADA_regulatory_protein_/_Methylated-DNA--protein-cysteine_methyltransferase_(EC_2.1.1.63)	0	0	0	0	1	0	0.42265	0.42265
Adenosylcobinamide-phosphate_guanylyltransferase_(EC_2.7.7.62)	0	0	0	0	1	0	0.42265	0.42265
Adenylate_cyclase_(EC_4.6.1.1)	0	0	0	0	0	1	0.42265	0.42265
Adenylylsulfate_kinase_(EC_2.7.1.25)	1	0	0	0	0	0	0.42265	0.42265
Adenylylsulfate_reductase_alpha-subunit_(EC_1.8.99.2)	0	0	0	1	0	0	0.42265	0.42265
Adenylylsulfate_reductase_beta-subunit_(EC_1.8.99.2)	0	0	0	1	0	0	0.42265	0.42265
Adenylylsulfate_reductase_membrane_anchor	0	0	0	1	0	0	0.42265	0.42265
ADP-heptose_synthase_(EC_2.7.-.-)_/_D-glycero-beta-D-manno-heptose_7-phosphate_kinase	2	0	0	0	0	0	0.42265	0.42265
ADP-heptose--lipooligosaccharide_heptosyltransferase_II_(EC_2.4.1.-)	1	0	0	0	0	0	0.42265	0.42265
ADP-L-glycero-D-manno-heptose-6-epimerase_(EC_5.1.3.20)	1	0	0	0	0	0	0.42265	0.42265
ADP-ribosylglycohydrolase	0	0	0	0	1	0	0.42265	0.42265
Aerobic_cobaltochelatase_CobS_subunit_(EC_6.6.1.2)	0	0	0	0	1	0	0.42265	0.42265
Aerobic_cobaltochelatase_CobT_subunit_(EC_6.6.1.2)	0	0	0	0	1	0	0.42265	0.42265
Aerobic_respiration_control_sensor_protein_arcB_(EC_2.7.3.-)	0	0	1	0	0	0	0.42265	0.42265
Agglutination_protein	0	1	0	0	0	0	0.42265	0.42265
Agmatine_deiminase_(EC_3.5.3.12)	1	0	0	0	0	0	0.42265	0.42265
alanine-rich_protein_SCI7.12c	0	0	0	0	1	0	0.42265	0.42265
Aldehyde_dehydrogenase	0	0	0	2	0	0	0.42265	0.42265
Aldehyde_dehydrogenase_(EC_1.2.1.3);_Probable_coniferyl_aldehyde_dehydrogenase_(EC_1.2.1.68)	0	0	0	0	0	1	0.42265	0.42265
aldo/keto_reductase_family	0	0	0	0	1	0	0.42265	0.42265
Aliphatic_amidase_amiE_(EC_3.5.1.4)	0	0	0	0	0	1	0.42265	0.42265
Aliphatic_sulfonate_monooxygenase_family,_FMNH2-_or_F420-dependent	0	0	0	0	1	0	0.42265	0.42265
Alkaline_ceramidase	0	0	0	0	0	1	0.42265	0.42265
Alkaline_phosphatase_(EC_3.1.3.1)	0	0	0	0	0	3	0.42265	0.42265
Alkaline_phosphatase_(EC_3.1.3.1);_Type_I_phosphodiesterase/nucleotide_pyrophosphatase_precursor	1	0	0	0	0	0	0.42265	0.42265
Alkaline_phosphodiesterase_I_(EC_3.1.4.1)_/_Nucleotide_pyrophosphatase_(EC_3.6.1.9)	0	1	0	0	0	0	0.42265	0.42265
Alkanesulfonates_transport_system_permease_protein	0	0	0	2	0	0	0.42265	0.42265
alkyl_sulfatase_(EC_3.1.6.-)	0	0	0	0	0	1	0.42265	0.42265
Alkyl_sulfatase_or_beta-lactamase_(EC_3.1.6.-)	0	2	0	0	0	0	0.42265	0.42265
Alkylated_DNA_repair_protein	0	0	0	1	0	0	0.42265	0.42265
Alkyldihydroxyacetonephosphate_synthase_(EC_2.5.1.26)	0	0	0	0	0	2	0.42265	0.42265
Alkylhydroperoxidase_AhpD_core_domain	0	0	1	0	0	0	0.42265	0.42265
Alkylhydroperoxidase_AhpD_domain_protein	0	0	0	0	0	1	0.42265	0.42265
Allantoicase_(EC_3.5.3.4)	0	0	0	1	0	0	0.42265	0.42265
Allantoinase_(EC_3.5.2.5)	0	0	0	0	1	0	0.42265	0.42265
Alpha-1,2-fucosyltransferase	0	1	0	0	0	0	0.42265	0.42265
Alpha-glucosidase,_family_31_of_glycosyl_hydrolases,_COG1501	0	0	2	0	0	0	0.42265	0.42265
Alpha-ketoglutarate-dependent_taurine_dioxygenase_(EC_1.14.11.17)	0	0	0	0	0	1	0.42265	0.42265
Alpha-ribazole-5&#39;-phosphate_phosphatase_(EC_3.1.3.73)	0	0	0	1	0	0	0.42265	0.42265
Alpha-xylosidase_(EC_3.2.1.-)	0	0	0	0	0	1	0.42265	0.42265
Alpha/beta_hydrolase	0	0	0	0	1	0	0.42265	0.42265
alternate_gene_name:_ipa-11d	0	0	1	0	0	0	0.42265	0.42265
Alternative_cytochrome_c_oxidase_polypeptide_CoxM_(EC_1.9.3.1)	0	0	0	0	0	1	0.42265	0.42265
Alternative_cytochrome_c_oxidase_polypeptide_CoxN_(EC_1.9.3.1)	0	0	0	0	0	1	0.42265	0.42265
Alternative_cytochrome_c_oxidase_polypeptide_CoxO_(EC_1.9.3.1)	0	0	0	0	0	2	0.42265	0.42265
Alternative_cytochrome_c_oxidase_polypeptide_CoxP_(EC_1.9.3.1)	0	0	0	0	0	1	0.42265	0.42265
Altronate_dehydratase_(EC_4.2.1.7)	0	0	0	0	1	0	0.42265	0.42265
Amidase_clustered_with_urea_ABC_transporter_and_nitrile_hydratase_functions	0	0	0	0	1	0	0.42265	0.42265
Amidase_family_protein	0	0	1	0	0	0	0.42265	0.42265
Amidases_related_to_nicotinamidase	0	0	0	0	0	1	0.42265	0.42265
amine_oxidase	0	0	0	0	1	0	0.42265	0.42265
Amino_acid_ABC_transporter,_amino_acid-binding_protein	0	0	0	1	0	0	0.42265	0.42265
Amino_acid_ABC_transporter,_ATPase_component	0	0	0	1	0	0	0.42265	0.42265
Amino_acid_ABC_transporter,_permease_protein	0	0	0	2	0	0	0.42265	0.42265
Amino_acid_permease_family_protein	0	0	0	0	0	2	0.42265	0.42265
amino_acid_transporter	0	0	0	0	0	1	0.42265	0.42265
Aminobenzoyl-glutamate_utilization_protein_B	0	0	0	0	0	1	0.42265	0.42265
Aminodeoxychorismate_lyase_(EC_4.1.3.38)_#_PabAc	1	0	0	0	0	0	0.42265	0.42265
aminomethyl_transferase_family_protein	0	0	0	0	1	0	0.42265	0.42265
Aminomethyltransferase	0	0	0	0	1	0	0.42265	0.42265
Aminopeptidase_C_(EC_3.4.22.40)	1	0	0	0	0	0	0.42265	0.42265
Ammonium_transporter_family	0	0	2	0	0	0	0.42265	0.42265
Anaerobic_dehydrogenases,_typically_selenocysteine-containing	0	0	0	1	0	0	0.42265	0.42265
Anaerobic_dimethyl_sulfoxide_reductase_chain_B_(EC_1.8.5.3)	0	0	0	0	1	0	0.42265	0.42265
Anaerobic_dimethyl_sulfoxide_reductase_chain_B_(EC_1.8.99.-)	0	0	0	1	0	0	0.42265	0.42265
Ankyrin-like_protein	1	0	0	0	0	0	0.42265	0.42265
Anthranilate_phosphoribosyltransferase_like_(EC_2.4.2.18)	0	0	0	1	0	0	0.42265	0.42265
Anthranilate_synthase,_amidotransferase_component_(EC_4.1.3.27)	0	0	0	1	0	0	0.42265	0.42265
Anthranilate_synthase,_amidotransferase_component_(EC_4.1.3.27)_#_TrpAb	1	0	0	0	0	0	0.42265	0.42265
Antibiotic_biosynthesis_monooxygenase	0	0	0	0	0	1	0.42265	0.42265
Antioxidant,_AhpC/Tsa_family	0	0	0	0	1	0	0.42265	0.42265
Arginine_N-succinyltransferase_(EC_2.3.1.109)	0	0	0	2	0	0	0.42265	0.42265
arginine-binding_periplasmic_protein_1_precursor	0	0	0	0	0	1	0.42265	0.42265
ArsC_family_protein	0	0	0	0	1	0	0.42265	0.42265
Arsenic_resistance_protein_ArsH	0	0	0	0	1	0	0.42265	0.42265
Arsenical_pump-driving_ATPase_(EC_3.6.3.16)	0	0	1	0	0	0	0.42265	0.42265
Arsenical_resistance_operon_repressor	0	2	0	0	0	0	0.42265	0.42265
Arylesterase	0	0	0	0	1	0	0.42265	0.42265
AsmA_protein	0	0	0	0	0	1	0.42265	0.42265
Asp-tRNAAsn/Glu-tRNAGln_amidotransferase_A_subunit_and_related_amidases	0	0	0	0	1	0	0.42265	0.42265
Asparagine_synthetase_[glutamine-hydrolyzing]_(EC_6.3.5.4)	1	0	0	0	0	0	0.42265	0.42265
Aspartate_1-decarboxylase_(EC_4.1.1.11)	1	0	0	0	0	0	0.42265	0.42265
ATP_synthase_B&#39;_chain_(EC_3.6.3.14)	0	0	0	0	1	0	0.42265	0.42265
ATP_synthase_F0_sector_subunit_c_(EC_3.6.3.14)	0	1	0	0	0	0	0.42265	0.42265
ATP-binding_protein	0	1	0	0	0	0	0.42265	0.42265
ATP-binding_protein_ManX	0	0	0	0	1	0	0.42265	0.42265
ATP-dependent_23S_rRNA_helicase_DbpA	0	0	0	1	0	0	0.42265	0.42265
ATP-DEPENDENT_DNA_HELICASE	0	0	0	0	1	0	0.42265	0.42265
ATP-dependent_DNA_helicase_pcrA_(EC_3.6.1.-)	0	0	0	0	0	2	0.42265	0.42265
ATP-dependent_DNA_helicase_Rep	0	0	0	0	0	1	0.42265	0.42265
ATP-dependent_helicase_hrpA	0	0	0	1	0	0	0.42265	0.42265
ATP-dependent_helicase,_DEAD/DEAH_box_family,_associated_with_Flp_pilus_assembly	0	0	0	0	1	0	0.42265	0.42265
ATP-dependent_Lon_protease_bacterial_type	0	0	0	1	0	0	0.42265	0.42265
ATP-DEPENDENT_PROTEASE_SUBUNIT	0	0	0	0	1	0	0.42265	0.42265
ATP-dependent_RNA_helicase_HrpA_(EC_3.6.4.13)	0	0	0	0	0	1	0.42265	0.42265
ATP-dependent_RNA_helicase_SrmB	0	0	0	1	0	0	0.42265	0.42265
ATP-dependent_RNA_helicase_VC1407	0	0	0	1	0	0	0.42265	0.42265
ATP-dependent_RNA_helicase_VCA0061	0	0	0	1	0	0	0.42265	0.42265
ATP-dependent_Zn_proteases	0	0	0	0	1	0	0.42265	0.42265
ATPase,_AAA_family	1	0	0	0	0	0	0.42265	0.42265
ATPases_involved_in_chromosome_partitioning	0	0	0	0	1	0	0.42265	0.42265
ATPases_of_the_AAA+_class	0	0	0	0	1	0	0.42265	0.42265
AttE_component_of_AttEFGH_ABC_transport_system	0	0	0	0	1	0	0.42265	0.42265
AttF_component_of_AttEFGH_ABC_transport_system_/_AttG_component_of_AttEFGH_ABC_transport_system	0	0	0	0	1	0	0.42265	0.42265
AttH_component_of_AttEFGH_ABC_transport_system	0	0	0	0	1	0	0.42265	0.42265
Autolysin_sensor_kinase_(EC_2.7.3.-)	0	0	0	1	0	0	0.42265	0.42265
Auxin_efflux_carrier_family_protein	0	0	0	0	2	0	0.42265	0.42265
Avirulence_protein	0	0	0	0	0	1	0.42265	0.42265
AzlC_family_protein	0	0	0	0	1	0	0.42265	0.42265
Believed_to_be_involved_in_assembly_of_Fe-S_clusters	0	0	0	1	0	0	0.42265	0.42265
benzoate_degradation_ring-cleavage_hydrolase	0	0	0	0	1	0	0.42265	0.42265
Benzoate_transport_protein	0	0	0	1	0	0	0.42265	0.42265
Benzoate_transport_related_protein	0	0	0	0	1	0	0.42265	0.42265
Benzoate-CoA_ligase_(EC_6.2.1.25)	0	0	0	0	1	0	0.42265	0.42265
Benzoyl-CoA_oxygenase_component_A	0	0	0	0	1	0	0.42265	0.42265
Benzoyl-CoA_oxygenase_component_B	0	0	0	0	1	0	0.42265	0.42265
Benzoyl-CoA-dihydrodiol_lyase_(EC_4.1.2.44)	0	0	0	0	1	0	0.42265	0.42265
Beta-1,3-glucosyltransferase	2	0	0	0	0	0	0.42265	0.42265
Beta-galactosidase_(EC_3.2.1.23),_LacA_family	0	0	0	0	1	0	0.42265	0.42265
beta-hexosaminidase_precursor	0	1	0	0	0	0	0.42265	0.42265
beta-lactamase_domain_protein	0	0	0	0	0	1	0.42265	0.42265
Bifunctional_PLP-dependent_enzyme_with_beta-cystathionase_and_maltose_regulon_repressor_activities	0	0	0	0	1	0	0.42265	0.42265
Bifunctional_protein:_zinc-containing_alcohol_dehydrogenase;_quinone_oxidoreductase_(_NADPH:quinone_reductase)_(EC_1.1.1.-);_Similar_to_arginate_lyase	0	0	0	1	0	0	0.42265	0.42265
Biopolymer_transport_protein_ExbD/TolR	0	0	0	0	0	2	0.42265	0.42265
Biosynthetic_Aromatic_amino_acid_aminotransferase_beta_(EC_2.6.1.57)	0	0	0	0	1	0	0.42265	0.42265
Biotin_operon_repressor_/_Biotin-protein_ligase_(EC_6.3.4.15)	0	0	0	1	0	0	0.42265	0.42265
Biotin_synthase_(EC_2.8.1.6)	0	0	0	1	0	0	0.42265	0.42265
Biotin_synthesis_protein_BioC	0	0	0	1	0	0	0.42265	0.42265
Biotin_synthesis_protein_BioH	0	0	0	1	0	0	0.42265	0.42265
Bis(5&#39;-nucleosyl)-tetraphosphatase,_symmetrical_(EC_3.6.1.41)	0	0	0	1	0	0	0.42265	0.42265
Bll0819_protein	0	0	0	0	0	1	0.42265	0.42265
Bll2215_protein	0	0	0	1	0	0	0.42265	0.42265
Bll3346_protein	0	0	0	0	1	0	0.42265	0.42265
bll3749;_probable_carboxypeptidase_G2_precursor_(EC_3.4.17.11)	0	0	0	1	0	0	0.42265	0.42265
Bll3817_protein	0	0	0	1	0	0	0.42265	0.42265
Bll4978_protein	0	0	0	0	0	2	0.42265	0.42265
bll5946;_hypothetical_protein	0	0	0	0	0	1	0.42265	0.42265
Bll7240_protein	1	0	0	0	0	0	0.42265	0.42265
Blr3520_protein_homolog,_hypothetical_protein	0	0	0	0	1	0	0.42265	0.42265
Branched-chain_acyl-CoA_dehydrogenase_(EC_1.3.99.12)	0	0	0	1	0	0	0.42265	0.42265
Branched-chain_alpha-keto_acid_dehydrogenase,_E1_component,_alpha_subunit_(EC_1.2.4.4)	0	0	0	0	0	1	0.42265	0.42265
Branched-chain_alpha-keto_acid_dehydrogenase,_E1_component,_beta_subunit_(EC_1.2.4.4)	0	0	0	0	0	1	0.42265	0.42265
Branched-chain_amino_acid_ABC_transporter,_periplasmic_substrate-_binding_protein	0	0	0	1	0	0	0.42265	0.42265
branched-chain_amino_acid_transport_ATP-binding_protein_livG	0	0	0	0	1	0	0.42265	0.42265
Branched-chain_amino_acid_transport_protein_AzlC	0	0	0	1	0	0	0.42265	0.42265
Branched-chain-amino-acid_aminotransferase-like_protein_2	0	0	0	0	1	0	0.42265	0.42265
brp-like_protein_2	0	0	0	0	1	0	0.42265	0.42265
C-5_sterol_desaturase(_EC:1.3.-_)	0	0	0	0	0	1	0.42265	0.42265
C4-dicarboxylate_transport_sensor_protein_DctB	0	0	0	0	1	0	0.42265	0.42265
CAAX_amino_terminal_protease_family_protein	0	0	0	0	1	0	0.42265	0.42265
CAAX_prenyl_protease_1,_putative	0	1	0	0	0	0	0.42265	0.42265
Calcium-binding_protein	0	0	1	0	0	0	0.42265	0.42265
cAMP-dependent_Kef-type_K+_transport_system	0	0	0	1	0	0	0.42265	0.42265
Capsular_polysaccharide_synthesis_enzyme_Cap8C;_Manganese-dependent_protein-tyrosine_phosphatase_(EC_3.1.3.48)	1	0	0	0	0	0	0.42265	0.42265
Carbohydrate_kinase,_FGGY	0	0	0	0	1	0	0.42265	0.42265
carbon_monoxide_dehydrogenase_D_protein	0	0	0	0	1	0	0.42265	0.42265
carbon_monoxide_dehydrogenase_E_protein	0	0	0	0	2	0	0.42265	0.42265
Carbon_monoxide_dehydrogenase_F_protein	0	0	0	0	2	0	0.42265	0.42265
carbon_monoxide_dehydrogenase_G_protein	0	0	0	0	2	0	0.42265	0.42265
Carbon_monoxide_oxidation_accessory_protein_CoxG	0	0	0	0	0	1	0.42265	0.42265
Carbon-monoxide_dehydrogenase_form_II,_large_subunit_(EC_1.2.99.2)	0	0	0	0	0	1	0.42265	0.42265
Carboxyl_esterase,_a/b_hydrolase	0	0	0	0	0	1	0.42265	0.42265
carboxylesterase_type_B	0	0	0	0	0	2	0.42265	0.42265
Carboxylic_ester_hydrolase	0	0	0	1	0	0	0.42265	0.42265
Carboxypeptidase-related_protein	0	1	0	0	0	0	0.42265	0.42265
CarD-like_transcriptional_regulator	0	0	0	0	1	0	0.42265	0.42265
Carnitine_3-dehydrogenase_(EC_1.1.1.108)_/_Carnitine_3-dehydratase_@_3-hydroxyacyl-CoA_dehydrogenase_(EC_1.1.1.35)_/_Enoyl-CoA_hydratase_(EC_4.2.1.17)	0	0	0	0	0	1	0.42265	0.42265
Carnitine_racemase_(EC_5.-.-.-)_/_Carnitinyl-CoA_dehydratase_(EC_4.2.1.-)	0	0	0	1	0	0	0.42265	0.42265
Catalyzes_the_cleavage_of_p-aminobenzoyl-glutamate_to_p-aminobenzoate_and_glutamate,_subunit_A	0	0	0	1	0	0	0.42265	0.42265
Cation_antiporter_precursor	0	0	0	1	0	0	0.42265	0.42265
CDP-alcohol_phosphatidyltransferase	0	0	1	0	0	0	0.42265	0.42265
CDS_ID_OB1367	0	0	1	0	0	0	0.42265	0.42265
Cell_division_protein_FtsJ_/_Ribosomal_RNA_large_subunit_methyltransferase_J_(EC_2.1.1.-)	0	0	0	0	1	0	0.42265	0.42265
Cellulose_synthase_catalytic_subunit	0	1	0	0	0	0	0.42265	0.42265
Cf-2.3	0	0	1	0	0	0	0.42265	0.42265
Chalcone_synthase_(EC_2.3.1.74)	0	0	2	0	0	0	0.42265	0.42265
Chaperone_protein_HscA	0	0	0	1	0	0	0.42265	0.42265
Chaperone_protein_HscB	0	0	0	1	0	0	0.42265	0.42265
Chaperone_required_for_the_assembly_of_the_mitochondrial_F1-ATPase	0	0	0	0	1	0	0.42265	0.42265
Chitin_binding_protein	0	1	0	0	0	0	0.42265	0.42265
ChlI_component_of_cobalt_chelatase_involved_in_B12_biosynthesis	0	0	0	1	0	0	0.42265	0.42265
Chloramphenicol_acetyltransferase_(EC_2.3.1.28)	0	1	0	0	0	0	0.42265	0.42265
Chloride_channel_protein_EriC	0	0	0	1	0	0	0.42265	0.42265
Choline_kinase_(EC_2.7.1.32)	0	0	0	1	0	0	0.42265	0.42265
Chorismate_mutase_I_(EC_5.4.99.5)	0	0	0	0	1	0	0.42265	0.42265
Chromate_transport_protein_ChrA	0	0	0	0	1	0	0.42265	0.42265
Chromosome_(plasmid)_partitioning_protein_ParB_#_ParB_domain_protein_nuclease	0	0	1	0	0	0	0.42265	0.42265
CHU_large_protein,_possible_SAP_or_adhesin_AidA-related(_EC:3.2.1.-_)	1	0	0	0	0	0	0.42265	0.42265
CHU_large_protein;_uncharacterized	6	0	0	0	0	0	0.42265	0.42265
Cinnamoyl_CoA_reductase	0	0	0	0	1	0	0.42265	0.42265
Citrate_lyase_beta_chain_(EC_4.1.3.6)	0	0	0	0	0	1	0.42265	0.42265
Citronellyl-CoA_dehydrogenase	0	0	0	0	0	2	0.42265	0.42265
Clavaminate_synthase-like_protein_At3g21360_(EC_1.-.-.-)	0	0	0	0	0	2	0.42265	0.42265
Co2_transporter_containing_CBS_domains	0	0	0	0	1	0	0.42265	0.42265
Cobalamin_biosynthesis_protein_CbiG	0	0	0	1	0	0	0.42265	0.42265
Cobalamin_biosynthesis_protein_CbiG_/_Cobalt-precorrin-3b_C17-methyltransferase	0	0	0	0	1	0	0.42265	0.42265
Cobalamin_synthase_(EC_2.7.8.26)	0	0	0	1	0	0	0.42265	0.42265
Cobalt-containing_nitrile_hydratase_subunit_alpha_(EC_4.2.1.84)	0	0	0	0	1	0	0.42265	0.42265
Cobalt-precorrin-3b_C17-methyltransferase	0	0	0	1	0	0	0.42265	0.42265
Cobalt-zinc-cadmium_resistance_protein	0	0	0	1	0	0	0.42265	0.42265
Cobyric_acid_synthase_(EC_6.3.5.10)	0	0	0	1	0	0	0.42265	0.42265
Coenzyme_F420-0:L-glutamate_ligase_@_Coenzyme_F420-1:L-glutamate_ligase	0	0	0	0	0	1	0.42265	0.42265
CofC,_F420_2-Phospho-l-lactate_Guanylyltransferase	0	0	0	0	0	1	0.42265	0.42265
COG0028:_Thiamine_pyrophosphate-requiring_enzymes	0	0	0	0	2	0	0.42265	0.42265
COG0398:_uncharacterized_membrane_protein	0	0	0	0	1	0	0.42265	0.42265
COG0398:_uncharacterized_membrane_protein_/_PF00070_family,_FAD-dependent_NAD(P)-disulphide_oxidoreductase	0	0	0	1	0	0	0.42265	0.42265
COG1309:_Transcriptional_regulator	0	0	1	0	0	0	0.42265	0.42265
COG1451:_Predicted_metal-dependent_hydrolase	0	0	0	1	0	0	0.42265	0.42265
COG1683:_Uncharacterized_conserved_protein_/_FIG143828:_Hypothetical_protein_YbgA	0	0	0	1	0	0	0.42265	0.42265
COG1720:_Uncharacterized_conserved_protein	0	0	0	1	0	0	0.42265	0.42265
COG1801:_Uncharacterized_conserved_protein	1	0	0	0	0	0	0.42265	0.42265
COG1896:_Predicted_hydrolases_of_HD_superfamily	0	0	0	0	1	0	0.42265	0.42265
COG2152_predicted_glycoside_hydrolase	0	0	1	0	0	0	0.42265	0.42265
COG2740:_Predicted_nucleic-acid-binding_protein_implicated_in_transcription_termination_/_ribosomal_protein_L7Ae_family_protein	0	0	0	0	1	0	0.42265	0.42265
COG2833:_uncharacterized_protein	0	0	0	0	1	0	0.42265	0.42265
COG3118:_Thioredoxin_domain-containing_protein_EC-YbbN	0	0	0	0	1	0	0.42265	0.42265
COG3178:_Predicted_phosphotransferase_related_to_Ser/Thr_protein_kinases	0	0	0	0	0	1	0.42265	0.42265
COG4123:_Predicted_O-methyltransferase	0	0	0	0	1	0	0.42265	0.42265
COGs_COG2343	0	0	0	0	1	0	0.42265	0.42265
COGs_COG2378	0	0	0	0	0	1	0.42265	0.42265
COGs_COG3777	0	0	0	0	0	1	0.42265	0.42265
cold_shock_family_protein	0	0	0	0	1	0	0.42265	0.42265
Cold_shock_protein_CspC	0	0	0	1	0	0	0.42265	0.42265
Cold-shock_DEAD-box_protein_A	0	1	0	0	0	0	0.42265	0.42265
Colicin_V_production_protein	0	0	0	1	0	0	0.42265	0.42265
ComA-related_protein	0	0	0	1	0	0	0.42265	0.42265
competence_lipoprotein_ComL,_putative	0	0	0	0	1	0	0.42265	0.42265
Conservative_hypothetical_protein_probably_involved_in_hydantoin,_pyrimidine_utilization	0	0	0	0	2	0	0.42265	0.42265
conserved_hypothetical_integral_membrane_protein	0	0	0	0	0	1	0.42265	0.42265
conserved_hypothetical_membrane_protein,_paralogue_of_Y20848	0	0	0	0	1	0	0.42265	0.42265
Conserved_hypothetical_protein_(perhaps_related_to_histidine_degradation)	0	0	0	1	0	0	0.42265	0.42265
Conserved_hypothetical_protein_2001	0	0	0	0	0	1	0.42265	0.42265
Conserved_hypothetical_protein_probably_involved_in_assimilatory_sulfate_reduction	0	0	1	0	0	0	0.42265	0.42265
Conserved_hypothetical_protein,_gene_in_Ubiquinol-cytochrome_C_chaperone_locus	0	0	0	0	1	0	0.42265	0.42265
conserved_hypothetical_protein,_membrane	0	0	0	0	0	2	0.42265	0.42265
conserved_hypothetical_protein,_with_PKD_repeat	1	0	0	0	0	0	0.42265	0.42265
Conserved_protein	0	0	0	0	0	1	0.42265	0.42265
Conserved_protein_YuxK	1	0	0	0	0	0	0.42265	0.42265
Copper_binding_protein,_plastocyanin/azurin_family	0	1	0	0	0	0	0.42265	0.42265
Copper_resistance_protein_B	0	0	0	0	0	1	0.42265	0.42265
Copper_resistance_protein_CopC	0	0	0	0	1	0	0.42265	0.42265
Copper_resistance_protein_D	0	0	0	0	1	0	0.42265	0.42265
Copper_sensory_histidine_kinase_CpxA	0	0	0	1	0	0	0.42265	0.42265
Copper-sensing_two-component_system_response_regulator_CpxR	0	0	0	2	0	0	0.42265	0.42265
Creatinase_(EC_3.5.3.3)	0	0	0	1	0	0	0.42265	0.42265
Crotonyl-CoA_carboxylase/reductase,_ethylmalonyl-CoA_producing	0	0	0	0	1	0	0.42265	0.42265
Cyanophycin_synthase_(EC_6.3.2.29)(EC_6.3.2.30)	0	1	0	0	0	0	0.42265	0.42265
Cyclic_AMP_receptor_protein	0	0	0	0	0	1	0.42265	0.42265
Cyclic_pyranopterin_phosphate_synthase_(MoaA)_(EC_4.1.99.18)	0	0	0	1	0	0	0.42265	0.42265
Cyclohexadienyl_dehydratase_(EC_4.2.1.51)(EC_4.2.1.91)	0	0	0	0	1	0	0.42265	0.42265
Cyclohexadienyl_dehydrogenase_(EC_1.3.1.12)(EC_1.3.1.43)	0	0	0	0	1	0	0.42265	0.42265
Cyclohexadienyl_dehydrogenase_(EC_1.3.1.12)(EC_1.3.1.43)_/_5-Enolpyruvylshikimate-3-phosphate_synthase_(EC_2.5.1.19)	0	0	0	0	0	1	0.42265	0.42265
Cys-tRNA(Pro)_deacylase_YbaK	0	0	0	1	0	0	0.42265	0.42265
Cystathionine_gamma-synthase_(EC_2.5.1.48)	0	0	0	0	0	2	0.42265	0.42265
Cytochrome_c_heme_lyase_subunit_CcmH	0	0	0	0	0	1	0.42265	0.42265
Cytochrome_c-type_biogenesis_protein_CcdA_(DsbD_analog)	0	0	0	0	1	0	0.42265	0.42265
Cytochrome_c-type_biogenesis_protein_ResA	1	0	0	0	0	0	0.42265	0.42265
Cytochrome_c,_class_IC:Cytochrome_c,_class_I	0	0	0	1	0	0	0.42265	0.42265
Cytochrome_c2	0	0	0	0	1	0	0.42265	0.42265
Cytochrome_P-450_hydroxylase	0	0	0	0	1	0	0.42265	0.42265
cytochrome_P450	0	0	0	0	0	2	0.42265	0.42265
cytochrome_P450_CYP254	0	0	0	0	0	1	0.42265	0.42265
cytochrome_P450_family_protein	0	0	0	0	1	0	0.42265	0.42265
cytochrome_P450_Rv3059	0	0	0	0	0	1	0.42265	0.42265
Cytosine_permease	0	0	0	0	0	1	0.42265	0.42265
Cytosine/purine/uracil/thiamine/allantoin_permease_family_protein	0	1	0	0	0	0	0.42265	0.42265
D-alanyl-D-alanine_dipeptidase_(EC_3.4.13.22)	0	1	0	0	0	0	0.42265	0.42265
D-amino_acid_dehydrogenase_(EC_1.4.99.1)_family_protein_in_hydroxy-L-proline_catabolic_cluster	0	0	2	0	0	0	0.42265	0.42265
D-amino_acid_dehydrogenase_small_subunit_(EC_1.4.99.1)	0	0	0	3	0	0	0.42265	0.42265
D-aminoacylase_(EC_3.5.1.81)	0	0	1	0	0	0	0.42265	0.42265
D-beta-hydroxybutyrate_dehydrogenase	0	0	0	1	0	0	0.42265	0.42265
D-erythrose-4-phosphate_dehydrogenase_(EC_1.2.1.72)	0	0	0	0	0	1	0.42265	0.42265
D-galactose_1-dehydrogenase_(EC_1.1.1.48)	0	0	0	0	2	0	0.42265	0.42265
D-glycerate_2-kinase_(EC_2.7.1.-)	0	0	0	0	1	0	0.42265	0.42265
D-glycerate_3-kinase_(EC_2.7.1.31),_plant_type	0	0	0	0	0	1	0.42265	0.42265
D-glycero-D-manno-heptose_1,7-bisphosphate_phosphatase_(EC_3.1.1.-)	1	0	0	0	0	0	0.42265	0.42265
D-hydantoinase_(EC_3.5.2.2)	0	0	0	0	1	0	0.42265	0.42265
D-mannose_isomerase_(EC_5.3.1.7)	0	0	0	0	1	0	0.42265	0.42265
D-serine_deaminase	0	0	0	0	1	0	0.42265	0.42265
D-serine/D-alanine/glycine_transporter	0	0	0	0	0	1	0.42265	0.42265
D-tyrosyl-tRNA(Tyr)_deacylase	0	0	0	1	0	0	0.42265	0.42265
DamX,_an_inner_membrane_protein_involved_in_bile_resistance	0	0	0	1	0	0	0.42265	0.42265
DEAD-box_ATP-dependent_RNA_helicase_CshA_(EC_3.6.4.13)	0	0	0	1	0	0	0.42265	0.42265
Decaprenyl_diphosphate_synthase_(EC_2.5.1.91)	0	0	0	0	1	0	0.42265	0.42265
Decarboxylase_family_protein	0	0	0	1	0	0	0.42265	0.42265
DedA_family_protein	0	0	0	0	1	0	0.42265	0.42265
DedD_protein	0	0	0	1	0	0	0.42265	0.42265
Demethylmenaquinone_methyltransferase	0	0	0	0	2	0	0.42265	0.42265
Deoxyribodipyrimidine_photolyase,_single-strand-specific	0	0	0	1	0	0	0.42265	0.42265
Dethiobiotin_synthetase_(EC_6.3.3.3)	0	0	0	1	0	0	0.42265	0.42265
diaminobutyrate-2-oxoglutarate_transaminase(_EC:2.6.1.76_)	0	0	0	1	0	0	0.42265	0.42265
Diaminopropionate_ammonia-lyase	0	0	0	0	1	0	0.42265	0.42265
Diguanylate_cyclase/phosphodiesterase_domain_2	1	0	0	0	0	0	0.42265	0.42265
Dihydrodipicolinate_synthase_family	0	0	0	0	1	0	0.42265	0.42265
Dihydroflavonol-4-reductase_(EC_1.1.1.219)	3	0	0	0	0	0	0.42265	0.42265
Dihydrolipoamide_dehydrogenase_(EC_1.8.1.4)	0	0	1	0	0	0	0.42265	0.42265
Dihydrolipoamide_dehydrogenase_of_pyruvate_dehydrogenase_complex_(EC_1.8.1.4)	0	0	0	0	0	2	0.42265	0.42265
Dihydroneopterin_aldolase_(EC_4.1.2.25)_/_delta_1-pyrroline-5-carboxylate_synthetase	0	0	0	0	1	0	0.42265	0.42265
dihydroorotase	0	0	0	0	1	0	0.42265	0.42265
Dihydroorotate_dehydrogenase,_catalytic_subunit_(EC_1.3.3.1)_/_Dihydroorotate_dehydrogenase_electron_transfer_subunit_(EC_1.3.3.1)	0	0	0	0	0	1	0.42265	0.42265
Dimeric_dUTPase_(EC_3.6.1.23)	0	0	0	0	0	1	0.42265	0.42265
Dimethylallyltransferase_(EC_2.5.1.1)_/_(2E,6E)-farnesyl_diphosphate_synthase_(EC_2.5.1.10)_/_Geranylgeranyl_pyrophosphate_synthetase_(EC_2.5.1.29)	1	0	0	0	0	0	0.42265	0.42265
Dimethylsulfoniopropionate_(DMSP)_acyl_CoA_transferase_DddD	0	0	0	0	0	2	0.42265	0.42265
Dioxygenases_related_to_2-nitropropane_dioxygenase	0	0	0	0	0	3	0.42265	0.42265
Dipeptidase	1	0	0	0	0	0	0.42265	0.42265
Dipeptidyl_anminopeptidase_precursor	0	0	0	0	0	1	0.42265	0.42265
DJ-1/YajL/PfpI_superfamily,_includes_chaperone_protein_YajL_(former_ThiJ),_parkinsonism-associated_protein_DJ-1,_peptidases_PfpI,_Hsp31	0	0	0	0	0	1	0.42265	0.42265
DMSP_demethylase_EC_2.1.2.10	0	0	0	1	0	0	0.42265	0.42265
DNA_alkylation_repair_enzyme	0	0	0	0	1	0	0.42265	0.42265
Dna_binding_response_regulator_PrrA_(RegA)	0	0	0	0	1	0	0.42265	0.42265
DNA_helicase	1	0	0	0	0	0	0.42265	0.42265
DNA_internalization-related_competence_protein_ComEC/Rec2	0	0	0	1	0	0	0.42265	0.42265
DNA_polymerase-like_protein_PA0670	0	0	0	0	1	0	0.42265	0.42265
DNA_repair_system_specific_for_alkylated_DNA	0	0	1	0	0	0	0.42265	0.42265
DNA_uptake_protein,_DNA-binding	0	0	0	1	0	0	0.42265	0.42265
DNA-3-methyladenine_glycosylase_II_(EC_3.2.2.21)	0	0	0	0	1	0	0.42265	0.42265
DNA-binding_HTH_domain-containing_proteins	0	0	0	0	0	1	0.42265	0.42265
DNA-binding_protein_Fis	0	0	0	1	0	0	0.42265	0.42265
DNA-binding_protein_H-NS	0	0	0	1	0	0	0.42265	0.42265
DNA-binding_protein,_putative	0	0	0	0	1	0	0.42265	0.42265
DNA-binding_response_regulator_ChvI	0	0	0	0	2	0	0.42265	0.42265
DNA-binding_response_regulator_PetR	0	0	0	0	1	0	0.42265	0.42265
DNA-binding_response_regulator_RprY	1	0	0	0	0	0	0.42265	0.42265
DnaK_suppressor_protein	0	0	0	1	0	0	0.42265	0.42265
dNTP_triphosphohydrolase,_broad_substrate_specificity,_subgroup_3	0	0	1	0	0	0	0.42265	0.42265
Dodecin	0	1	0	0	0	0	0.42265	0.42265
Dolichyl-phosphate-mannose-protein_mannosyltransferase	1	0	0	0	0	0	0.42265	0.42265
DotC_protein	0	0	0	0	0	1	0.42265	0.42265
drug_resistance_transporter_Bcr/CflA_subfamily	0	0	0	0	0	1	0.42265	0.42265
Drug/metabolite_exporter_family_protein	0	0	0	0	1	0	0.42265	0.42265
dTDP-Rha:A-D-GlcNAc-diphosphoryl_polyprenol,_A-3-L-rhamnosyl_transferase_WbbL	1	0	0	0	0	0	0.42265	0.42265
Efflux_ABC_transporter,_transmembrane_ATP-binding_protein	0	0	0	0	1	0	0.42265	0.42265
Efflux_pump_antibiotic_resistance_protein	0	0	0	1	0	0	0.42265	0.42265
Efflux_transporter,_RND_family,_MFP_subunit	0	0	0	0	1	0	0.42265	0.42265
Endo-1,4-beta-xylanase_A_precursor_(EC_3.2.1.8)	0	0	0	0	0	1	0.42265	0.42265
Endoglucanase_E_precursor_(EC_3.2.1.4)	0	1	0	0	0	0	0.42265	0.42265
Endoglucanase_H_precursor_(EC_3.2.1.4)_(EgH)_(Endo-1,4-beta-glucanase_H)_(Cellulase_H)	0	1	0	0	0	0	0.42265	0.42265
endonuclease_precursor	0	0	0	0	0	1	0.42265	0.42265
Endoribonuclease_L-PSP_family_protein	0	0	0	0	1	0	0.42265	0.42265
Enoyl-CoA_hydratase_[branched-chain_amino_acid_degradation]_(EC_4.2.1.17)	0	0	0	0	1	0	0.42265	0.42265
Enoyl-CoA_hydratase_[valine_degradation]_(EC_4.2.1.17)_/_Enoyl-CoA_hydratase_[isoleucine_degradation]_(EC_4.2.1.17)	0	0	0	1	0	0	0.42265	0.42265
Epoxide_hydrolase	0	0	0	0	0	3	0.42265	0.42265
Epoxide_hydrolase_(EC_3.3.2.9)	0	0	0	0	0	1	0.42265	0.42265
ErfK/YbiS/YcfS/YnhG_family_protein/Tat_domain_protein	0	0	0	0	1	0	0.42265	0.42265
Error-prone_repair_homolog_of_DNA_polymerase_III_alpha_subunit_(EC_2.7.7.7)	0	0	1	0	0	0	0.42265	0.42265
Error-prone,_lesion_bypass_DNA_polymerase_V_(UmuC)	0	1	0	0	0	0	0.42265	0.42265
Erythritol_transcriptional_regulator_EryD	0	0	0	1	0	0	0.42265	0.42265
Esterase_A	0	0	0	0	0	1	0.42265	0.42265
Esterase/lipase	0	0	0	0	1	0	0.42265	0.42265
Ethidium_bromide-methyl_viologen_resistance_protein_EmrE	0	0	0	1	0	0	0.42265	0.42265
Eukaryotic_translation_initiation_factor_3_subunit_10	0	0	0	0	1	0	0.42265	0.42265
Exodeoxyribonuclease_V_alpha_chain_(EC_3.1.11.5)	0	0	0	1	0	0	0.42265	0.42265
Exodeoxyribonuclease_V_beta_chain_(EC_3.1.11.5)	0	0	0	1	0	0	0.42265	0.42265
Exodeoxyribonuclease_V_gamma_chain_(EC_3.1.11.5)	0	0	0	1	0	0	0.42265	0.42265
Exoenzymes_regulatory_protein_AepA_in_lipid-linked_oligosaccharide_synthesis_cluster	0	0	0	0	1	0	0.42265	0.42265
Expressed_protein	0	0	0	1	0	0	0.42265	0.42265
Extracellular_and/or_outer_membrane_deoxyribonuclease_NucH/SO1066	1	0	0	0	0	0	0.42265	0.42265
extracellular_nuclease	1	0	0	0	0	0	0.42265	0.42265
Extracellular_serine_protease	0	0	0	0	0	1	0.42265	0.42265
F420-dependent_N(5),N(10)-methylenetetrahydromethanopterin_reductase_(EC_1.5.99.11)	0	0	0	0	0	1	0.42265	0.42265
FAD_linked_oxidase-like_protein	0	0	0	0	0	1	0.42265	0.42265
Fe-S_OXIDOREDUCTASE_(1.8.-.-)	0	0	0	1	0	0	0.42265	0.42265
Ferredoxin--NADP_reductase_(EC_1.18.1.2)	0	0	0	0	1	0	0.42265	0.42265
Ferredoxin--NADP(+)_reductase_(EC_1.18.1.2)	0	0	0	0	0	1	0.42265	0.42265
Ferredoxin--sulfite_reductase_(EC_1.8.7.1)	0	0	1	0	0	0	0.42265	0.42265
Ferric_siderophore_transport_system,_biopolymer_transport_protein_ExbB	0	0	0	0	0	1	0.42265	0.42265
FIG000506:_Hypothetical_ATP-binding_protein	0	0	0	0	0	1	0.42265	0.42265
FIG000906:_Predicted_Permease	0	0	0	1	0	0	0.42265	0.42265
FIG001393:_Sensor_histidine_kinase_PrrB_(RegB)_(EC_2.7.3.-)	0	0	0	0	1	0	0.42265	0.42265
FIG001571:_Hypothetical_protein	0	0	0	1	0	0	0.42265	0.42265
FIG001587:_exported_protein	0	0	0	0	1	0	0.42265	0.42265
FIG001943:_hypothetical_protein_YajQ	0	0	0	1	0	0	0.42265	0.42265
FIG001957:_putative_hydrolase	0	0	0	0	0	1	0.42265	0.42265
FIG002379:_metal-dependent_hydrolase	1	0	0	0	0	0	0.42265	0.42265
FIG002994:_Putative_transcriptional_regulator	0	0	0	1	0	0	0.42265	0.42265
FIG003437:_hypothetical_with_DnaJ-like_domain	0	0	0	0	1	0	0.42265	0.42265
FIG003461:_hypothetical_protein	0	0	0	1	0	0	0.42265	0.42265
FIG003492:_Threonine_dehydrogenase_and_related_Zn-dependent_dehydrogenases	0	0	0	0	1	0	0.42265	0.42265
FIG00350868:_hypothetical_protein	0	1	0	0	0	0	0.42265	0.42265
FIG003603:_membrane_protein,_putative	0	0	0	0	1	0	0.42265	0.42265
FIG003847:_Oxidoreductase_(flavoprotein)	0	0	0	0	1	0	0.42265	0.42265
FIG00440100:_hypothetical_protein	0	0	0	0	1	0	0.42265	0.42265
FIG00454641:_hypothetical_protein	0	0	0	0	1	0	0.42265	0.42265
FIG00455441:_hypothetical_protein	0	0	0	0	1	0	0.42265	0.42265
FIG004851:_hypothetical_protein	0	0	0	0	1	0	0.42265	0.42265
FIG004853:_possible_toxin_to_DivIC	0	0	0	1	0	0	0.42265	0.42265
FIG00487064:_hypothetical_protein	0	0	0	0	0	1	0.42265	0.42265
FIG00488346:_hypothetical_protein	0	1	0	0	0	0	0.42265	0.42265
FIG004891:_hypothetical_protein_in_carnitine_cluster	0	0	0	0	0	1	0.42265	0.42265
FIG00490156:_hypothetical_protein	1	0	0	0	0	0	0.42265	0.42265
FIG00492683:_hypothetical_protein	0	0	3	0	0	0	0.42265	0.42265
FIG005121:_SAM-dependent_methyltransferase_(EC_2.1.1.-)	0	0	0	0	0	2	0.42265	0.42265
FIG00516073:_hypothetical_protein	0	0	0	1	0	0	0.42265	0.42265
FIG00536254:_hypothetical_protein	0	0	0	0	0	1	0.42265	0.42265
FIG005495:_hypothetical_protein	0	0	0	0	1	0	0.42265	0.42265
FIG00552507:_hypothetical_protein	0	1	0	0	0	0	0.42265	0.42265
FIG00552520:_hypothetical_protein	0	1	0	0	0	0	0.42265	0.42265
FIG00552532:_hypothetical_protein	0	0	2	0	0	0	0.42265	0.42265
FIG00552610:_hypothetical_protein	0	1	0	0	0	0	0.42265	0.42265
FIG00552624:_hypothetical_protein	0	1	0	0	0	0	0.42265	0.42265
FIG00552836:_hypothetical_protein	0	1	0	0	0	0	0.42265	0.42265
FIG00552894:_hypothetical_protein	0	1	0	0	0	0	0.42265	0.42265
FIG00553205:_hypothetical_protein	0	1	0	0	0	0	0.42265	0.42265
FIG00564845:_hypothetical_protein	0	0	0	1	0	0	0.42265	0.42265
FIG005935:_membrane_protein	0	0	0	0	1	0	0.42265	0.42265
FIG006045:_Sigma_factor,_ECF_subfamily	0	0	0	0	0	1	0.42265	0.42265
FIG006238:_AzlC_family_protein	0	0	0	0	0	1	0.42265	0.42265
FIG006285:_ICC-like_protein_phosphoesterase	0	0	0	0	1	0	0.42265	0.42265
FIG00636297:_hypothetical_protein	0	0	0	0	0	1	0.42265	0.42265
FIG00636874:_hypothetical_protein	0	0	0	0	0	1	0.42265	0.42265
FIG00638667:_hypothetical_protein	0	0	2	0	0	0	0.42265	0.42265
FIG00641944:_hypothetical_protein	0	0	0	1	0	0	0.42265	0.42265
FIG00648809:_hypothetical_protein	0	1	0	0	0	0	0.42265	0.42265
FIG00648817:_hypothetical_protein	0	1	0	0	0	0	0.42265	0.42265
FIG00648852:_hypothetical_protein	1	0	0	0	0	0	0.42265	0.42265
FIG00648913:_hypothetical_protein	1	0	0	0	0	0	0.42265	0.42265
FIG00648915:_hypothetical_protein	1	0	0	0	0	0	0.42265	0.42265
FIG00648984:_hypothetical_protein	1	0	0	0	0	0	0.42265	0.42265
FIG00649050:_hypothetical_protein	0	1	0	0	0	0	0.42265	0.42265
FIG00649072:_hypothetical_protein	0	0	1	0	0	0	0.42265	0.42265
FIG00649086:_hypothetical_protein	0	1	0	0	0	0	0.42265	0.42265
FIG00649403:_hypothetical_protein	1	0	0	0	0	0	0.42265	0.42265
FIG00649460:_hypothetical_protein	1	0	0	0	0	0	0.42265	0.42265
FIG00649492:_hypothetical_protein	1	0	0	0	0	0	0.42265	0.42265
FIG00649541:_hypothetical_protein	0	1	0	0	0	0	0.42265	0.42265
FIG00649583:_hypothetical_protein	1	0	0	0	0	0	0.42265	0.42265
FIG00649651:_hypothetical_protein	1	0	0	0	0	0	0.42265	0.42265
FIG00649710:_hypothetical_protein	0	1	0	0	0	0	0.42265	0.42265
FIG00649718:_hypothetical_protein	1	0	0	0	0	0	0.42265	0.42265
FIG00649805:_hypothetical_protein	0	1	0	0	0	0	0.42265	0.42265
FIG00649878:_hypothetical_protein	0	1	0	0	0	0	0.42265	0.42265
FIG00650008:_hypothetical_protein	1	0	0	0	0	0	0.42265	0.42265
FIG00650240:_hypothetical_protein	0	1	0	0	0	0	0.42265	0.42265
FIG00650312:_hypothetical_protein	1	0	0	0	0	0	0.42265	0.42265
FIG00650468:_hypothetical_protein	0	0	1	0	0	0	0.42265	0.42265
FIG00650592:_hypothetical_protein	0	1	0	0	0	0	0.42265	0.42265
FIG00650653:_hypothetical_protein	1	0	0	0	0	0	0.42265	0.42265
FIG00650676:_hypothetical_protein	1	0	0	0	0	0	0.42265	0.42265
FIG00650697:_hypothetical_protein	0	1	0	0	0	0	0.42265	0.42265
FIG00651180:_hypothetical_protein	0	1	0	0	0	0	0.42265	0.42265
FIG00651212:_hypothetical_protein	0	1	0	0	0	0	0.42265	0.42265
FIG00651242:_hypothetical_protein	0	1	0	0	0	0	0.42265	0.42265
FIG00651258:_hypothetical_protein	1	0	0	0	0	0	0.42265	0.42265
FIG00651573:_hypothetical_protein	0	1	0	0	0	0	0.42265	0.42265
FIG00651728:_hypothetical_protein	1	0	0	0	0	0	0.42265	0.42265
FIG00651808:_hypothetical_protein	1	0	0	0	0	0	0.42265	0.42265
FIG00651863:_hypothetical_protein	0	1	0	0	0	0	0.42265	0.42265
FIG00651926:_hypothetical_protein	0	1	0	0	0	0	0.42265	0.42265
FIG00651935:_hypothetical_protein	0	1	0	0	0	0	0.42265	0.42265
FIG00651948:_hypothetical_protein	0	0	1	0	0	0	0.42265	0.42265
FIG00651956:_hypothetical_protein	0	1	0	0	0	0	0.42265	0.42265
FIG00652096:_hypothetical_protein	0	1	0	0	0	0	0.42265	0.42265
FIG00652115:_hypothetical_protein	1	0	0	0	0	0	0.42265	0.42265
FIG00652219:_hypothetical_protein	1	0	0	0	0	0	0.42265	0.42265
FIG00652395:_hypothetical_protein	0	1	0	0	0	0	0.42265	0.42265
FIG00652507:_hypothetical_protein	0	1	0	0	0	0	0.42265	0.42265
FIG00652649:_hypothetical_protein	0	1	0	0	0	0	0.42265	0.42265
FIG00652665:_hypothetical_protein	0	1	0	0	0	0	0.42265	0.42265
FIG00652725:_hypothetical_protein	0	0	1	0	0	0	0.42265	0.42265
FIG00653065:_hypothetical_protein	0	0	0	0	0	1	0.42265	0.42265
FIG00653315:_hypothetical_protein	0	0	0	0	0	1	0.42265	0.42265
FIG00653685:_hypothetical_protein	0	0	1	0	0	0	0.42265	0.42265
FIG00653842:_hypothetical_protein	1	0	0	0	0	0	0.42265	0.42265
FIG00654191:_hypothetical_protein	1	0	0	0	0	0	0.42265	0.42265
FIG00654810:_hypothetical_protein	0	0	1	0	0	0	0.42265	0.42265
FIG00655051:_hypothetical_protein	1	0	0	0	0	0	0.42265	0.42265
FIG00656238:_hypothetical_protein	0	1	0	0	0	0	0.42265	0.42265
FIG006611:_nucleotidyltransferase	0	0	0	0	1	0	0.42265	0.42265
FIG00688832:_hypothetical_protein	0	0	0	0	0	1	0.42265	0.42265
FIG00693309:_hypothetical_protein	0	2	0	0	0	0	0.42265	0.42265
FIG00693688:_hypothetical_protein	0	1	0	0	0	0	0.42265	0.42265
FIG00694335:_hypothetical_protein	1	0	0	0	0	0	0.42265	0.42265
FIG00694876:_hypothetical_protein	0	1	0	0	0	0	0.42265	0.42265
FIG00694894:_hypothetical_protein	0	0	1	0	0	0	0.42265	0.42265
FIG00721233:_hypothetical_protein	0	1	0	0	0	0	0.42265	0.42265
FIG00740931:_hypothetical_protein	0	0	0	0	1	0	0.42265	0.42265
FIG00740943:_hypothetical_protein	0	0	0	1	0	0	0.42265	0.42265
FIG00763964:_hypothetical_protein	1	0	0	0	0	0	0.42265	0.42265
FIG007785:_exported_protein	0	0	0	0	1	0	0.42265	0.42265
FIG00784163:_hypothetical_protein	0	0	0	0	1	0	0.42265	0.42265
FIG00784812:_hypothetical_protein	0	0	0	1	0	0	0.42265	0.42265
FIG00792428:_hypothetical_protein	0	0	0	0	1	0	0.42265	0.42265
FIG00792695:_hypothetical_protein	0	0	0	0	1	0	0.42265	0.42265
FIG00794223:_hypothetical_protein	0	0	0	0	1	0	0.42265	0.42265
FIG007959:_peptidase,_M16_family	1	0	0	0	0	0	0.42265	0.42265
FIG00801583:_hypothetical_protein	0	0	0	0	0	2	0.42265	0.42265
FIG00802418:_hypothetical_protein	0	0	0	1	0	0	0.42265	0.42265
FIG00821608:_hypothetical_protein	0	0	0	0	0	1	0.42265	0.42265
FIG00828035:_hypothetical_protein	0	0	0	0	0	1	0.42265	0.42265
FIG00858206:_hypothetical_protein	0	0	0	0	0	1	0.42265	0.42265
FIG00884660:_hypothetical_protein	0	0	0	0	1	0	0.42265	0.42265
FIG00907450:_hypothetical_protein	1	0	0	0	0	0	0.42265	0.42265
FIG00908041:_hypothetical_protein	1	0	0	0	0	0	0.42265	0.42265
FIG00908368:_hypothetical_protein	1	0	0	0	0	0	0.42265	0.42265
FIG00909589:_hypothetical_protein	0	0	0	1	0	0	0.42265	0.42265
FIG00917791:_hypothetical_protein	0	0	0	0	1	0	0.42265	0.42265
FIG00918179:_hypothetical_protein	0	0	0	0	1	0	0.42265	0.42265
FIG00918590:_hypothetical_protein	0	0	0	1	0	0	0.42265	0.42265
FIG00919107:_hypothetical_protein	0	0	0	1	0	0	0.42265	0.42265
FIG00930039:_hypothetical_protein	0	0	1	0	0	0	0.42265	0.42265
FIG00930048:_hypothetical_protein	0	0	1	0	0	0	0.42265	0.42265
FIG00930053:_hypothetical_protein	0	0	1	0	0	0	0.42265	0.42265
FIG00930063:_hypothetical_protein	0	0	1	0	0	0	0.42265	0.42265
FIG00930076:_hypothetical_protein	0	0	1	0	0	0	0.42265	0.42265
FIG00930078:_hypothetical_protein	0	0	1	0	0	0	0.42265	0.42265
FIG00930082:_hypothetical_protein	0	0	1	0	0	0	0.42265	0.42265
FIG00930087:_hypothetical_protein	0	1	0	0	0	0	0.42265	0.42265
FIG00930091:_hypothetical_protein	0	0	1	0	0	0	0.42265	0.42265
FIG00930095:_hypothetical_protein	0	0	1	0	0	0	0.42265	0.42265
FIG00930101:_hypothetical_protein	0	0	1	0	0	0	0.42265	0.42265
FIG00930117:_hypothetical_protein	0	1	0	0	0	0	0.42265	0.42265
FIG00930130:_hypothetical_protein	0	0	1	0	0	0	0.42265	0.42265
FIG00930141:_hypothetical_protein	0	0	1	0	0	0	0.42265	0.42265
FIG00930147:_hypothetical_protein	0	0	1	0	0	0	0.42265	0.42265
FIG00930148:_hypothetical_protein	0	1	0	0	0	0	0.42265	0.42265
FIG00930159:_hypothetical_protein	0	0	1	0	0	0	0.42265	0.42265
FIG00930189:_hypothetical_protein	0	0	1	0	0	0	0.42265	0.42265
FIG00930202:_hypothetical_protein	0	0	1	0	0	0	0.42265	0.42265
FIG00930206:_hypothetical_protein	0	0	1	0	0	0	0.42265	0.42265
FIG00930217:_hypothetical_protein	0	1	0	0	0	0	0.42265	0.42265
FIG00930218:_hypothetical_protein	0	1	0	0	0	0	0.42265	0.42265
FIG00930242:_hypothetical_protein	0	0	1	0	0	0	0.42265	0.42265
FIG00930262:_hypothetical_protein	0	0	1	0	0	0	0.42265	0.42265
FIG00930294:_hypothetical_protein	0	0	1	0	0	0	0.42265	0.42265
FIG00930300:_hypothetical_protein	0	0	1	0	0	0	0.42265	0.42265
FIG00930301:_hypothetical_protein	0	0	1	0	0	0	0.42265	0.42265
FIG00930312:_hypothetical_protein	0	0	1	0	0	0	0.42265	0.42265
FIG00930319:_hypothetical_protein	0	0	1	0	0	0	0.42265	0.42265
FIG00930320:_hypothetical_protein	0	0	1	0	0	0	0.42265	0.42265
FIG00930321:_hypothetical_protein	0	0	1	0	0	0	0.42265	0.42265
FIG00930327:_hypothetical_protein	0	1	0	0	0	0	0.42265	0.42265
FIG00930334:_hypothetical_protein	0	0	1	0	0	0	0.42265	0.42265
FIG00930336:_hypothetical_protein	0	0	1	0	0	0	0.42265	0.42265
FIG00930358:_hypothetical_protein	0	0	1	0	0	0	0.42265	0.42265
FIG00930360:_hypothetical_protein	0	0	1	0	0	0	0.42265	0.42265
FIG00930374:_hypothetical_protein	0	0	2	0	0	0	0.42265	0.42265
FIG00930378:_hypothetical_protein	0	0	1	0	0	0	0.42265	0.42265
FIG00930385:_hypothetical_protein	0	0	1	0	0	0	0.42265	0.42265
FIG00930389:_hypothetical_protein	0	0	1	0	0	0	0.42265	0.42265
FIG00930390:_hypothetical_protein	0	1	0	0	0	0	0.42265	0.42265
FIG00930413:_hypothetical_protein	0	0	1	0	0	0	0.42265	0.42265
FIG00930419:_hypothetical_protein	0	1	0	0	0	0	0.42265	0.42265
FIG00930424:_hypothetical_protein	0	0	1	0	0	0	0.42265	0.42265
FIG00930433:_hypothetical_protein	0	0	1	0	0	0	0.42265	0.42265
FIG00930434:_hypothetical_protein	0	0	1	0	0	0	0.42265	0.42265
FIG00930438:_hypothetical_protein	0	0	1	0	0	0	0.42265	0.42265
FIG00930441:_hypothetical_protein	0	0	1	0	0	0	0.42265	0.42265
FIG00930458:_hypothetical_protein	0	0	1	0	0	0	0.42265	0.42265
FIG00930463:_hypothetical_protein	0	0	1	0	0	0	0.42265	0.42265
FIG00930472:_hypothetical_protein	0	0	1	0	0	0	0.42265	0.42265
FIG00930478:_hypothetical_protein	0	0	1	0	0	0	0.42265	0.42265
FIG00930497:_hypothetical_protein	0	1	0	0	0	0	0.42265	0.42265
FIG00930511:_hypothetical_protein	0	0	1	0	0	0	0.42265	0.42265
FIG00930512:_hypothetical_protein	0	0	2	0	0	0	0.42265	0.42265
FIG00930515:_hypothetical_protein	0	0	2	0	0	0	0.42265	0.42265
FIG00930518:_hypothetical_protein	0	0	1	0	0	0	0.42265	0.42265
FIG00930522:_hypothetical_protein	0	1	0	0	0	0	0.42265	0.42265
FIG00930531:_hypothetical_protein	0	0	1	0	0	0	0.42265	0.42265
FIG00930532:_hypothetical_protein	0	0	2	0	0	0	0.42265	0.42265
FIG00930533:_hypothetical_protein	0	0	1	0	0	0	0.42265	0.42265
FIG00930539:_hypothetical_protein	0	0	2	0	0	0	0.42265	0.42265
FIG00930542:_hypothetical_protein	0	1	0	0	0	0	0.42265	0.42265
FIG00930566:_hypothetical_protein	0	0	1	0	0	0	0.42265	0.42265
FIG00930567:_hypothetical_protein	0	1	0	0	0	0	0.42265	0.42265
FIG00930574:_hypothetical_protein	0	0	1	0	0	0	0.42265	0.42265
FIG00930596:_hypothetical_protein	0	0	3	0	0	0	0.42265	0.42265
FIG00930598:_hypothetical_protein	0	0	1	0	0	0	0.42265	0.42265
FIG00930605:_hypothetical_protein	0	0	1	0	0	0	0.42265	0.42265
FIG00930607:_hypothetical_protein	0	0	3	0	0	0	0.42265	0.42265
FIG00930612:_hypothetical_protein	0	0	2	0	0	0	0.42265	0.42265
FIG00930628:_hypothetical_protein	0	0	1	0	0	0	0.42265	0.42265
FIG00930630:_hypothetical_protein	0	0	1	0	0	0	0.42265	0.42265
FIG00930655:_hypothetical_protein	0	1	0	0	0	0	0.42265	0.42265
FIG00930669:_hypothetical_protein	0	0	1	0	0	0	0.42265	0.42265
FIG00930671:_hypothetical_protein	0	1	0	0	0	0	0.42265	0.42265
FIG00930679:_hypothetical_protein	0	0	1	0	0	0	0.42265	0.42265
FIG00930689:_hypothetical_protein	0	0	1	0	0	0	0.42265	0.42265
FIG00930705:_hypothetical_protein	0	0	1	0	0	0	0.42265	0.42265
FIG00930733:_hypothetical_protein	0	0	1	0	0	0	0.42265	0.42265
FIG00930747:_hypothetical_protein	0	1	0	0	0	0	0.42265	0.42265
FIG00930772:_hypothetical_protein	0	0	1	0	0	0	0.42265	0.42265
FIG00930821:_hypothetical_protein	0	0	1	0	0	0	0.42265	0.42265
FIG00930826:_hypothetical_protein	0	0	1	0	0	0	0.42265	0.42265
FIG00930839:_hypothetical_protein	0	1	0	0	0	0	0.42265	0.42265
FIG00930842:_hypothetical_protein	0	0	1	0	0	0	0.42265	0.42265
FIG00930857:_hypothetical_protein	0	0	1	0	0	0	0.42265	0.42265
FIG00930861:_hypothetical_protein	0	0	1	0	0	0	0.42265	0.42265
FIG00930862:_hypothetical_protein	0	1	0	0	0	0	0.42265	0.42265
FIG00930880:_hypothetical_protein	0	1	0	0	0	0	0.42265	0.42265
FIG00930882:_hypothetical_protein	0	0	1	0	0	0	0.42265	0.42265
FIG00930888:_hypothetical_protein	0	0	1	0	0	0	0.42265	0.42265
FIG00930900:_hypothetical_protein	0	0	1	0	0	0	0.42265	0.42265
FIG00930904:_hypothetical_protein	0	1	0	0	0	0	0.42265	0.42265
FIG00930905:_hypothetical_protein	0	0	1	0	0	0	0.42265	0.42265
FIG00930933:_hypothetical_protein	0	1	0	0	0	0	0.42265	0.42265
FIG00930955:_hypothetical_protein	0	0	1	0	0	0	0.42265	0.42265
FIG00930972:_hypothetical_protein	0	0	1	0	0	0	0.42265	0.42265
FIG00930975:_hypothetical_protein	0	0	1	0	0	0	0.42265	0.42265
FIG00930986:_hypothetical_protein	0	1	0	0	0	0	0.42265	0.42265
FIG00930998:_hypothetical_protein	0	0	1	0	0	0	0.42265	0.42265
FIG00931000:_hypothetical_protein	0	0	1	0	0	0	0.42265	0.42265
FIG00931033:_hypothetical_protein	0	0	1	0	0	0	0.42265	0.42265
FIG00931087:_hypothetical_protein	0	0	1	0	0	0	0.42265	0.42265
FIG00931098:_hypothetical_protein	0	0	0	0	0	1	0.42265	0.42265
FIG00936757:_hypothetical_protein	1	0	0	0	0	0	0.42265	0.42265
FIG00953296:_hypothetical_protein	0	0	0	0	0	2	0.42265	0.42265
FIG00953662:_hypothetical_protein	0	0	0	1	0	0	0.42265	0.42265
FIG00955623:_hypothetical_protein	0	0	0	0	0	1	0.42265	0.42265
FIG00968813:_hypothetical_protein	0	0	0	1	0	0	0.42265	0.42265
FIG00984380:_hypothetical_protein	0	0	0	0	0	1	0.42265	0.42265
FIG00986085:_hypothetical_protein	0	0	0	0	1	0	0.42265	0.42265
FIG00987702:_hypothetical_protein	0	0	0	0	1	0	0.42265	0.42265
FIG00987741:_hypothetical_protein	0	0	0	0	1	0	0.42265	0.42265
FIG00988487:_hypothetical_protein	0	0	0	0	1	0	0.42265	0.42265
FIG00989155:_hypothetical_protein	0	0	0	0	0	1	0.42265	0.42265
FIG00990028:_hypothetical_protein	0	0	0	0	1	0	0.42265	0.42265
FIG00990273:_hypothetical_protein	0	0	0	0	1	0	0.42265	0.42265
FIG00992109:_hypothetical_protein	0	0	0	0	1	0	0.42265	0.42265
FIG00992219:_hypothetical_protein	0	0	0	0	1	0	0.42265	0.42265
FIG00992254:_hypothetical_protein	0	0	0	0	1	0	0.42265	0.42265
FIG00992437:_hypothetical_protein	0	0	0	0	1	0	0.42265	0.42265
FIG00992590:_hypothetical_protein	0	0	0	0	1	0	0.42265	0.42265
FIG00992715:_hypothetical_protein	0	0	0	0	1	0	0.42265	0.42265
FIG00992805:_hypothetical_protein	0	0	0	0	0	1	0.42265	0.42265
FIG00993008:_hypothetical_protein	0	0	0	0	1	0	0.42265	0.42265
FIG00993095:_hypothetical_protein	0	0	0	0	1	0	0.42265	0.42265
FIG00993170:_hypothetical_protein	0	0	0	0	1	0	0.42265	0.42265
FIG00993171:_hypothetical_protein	0	0	0	0	1	0	0.42265	0.42265
FIG00993295:_hypothetical_protein	0	0	0	0	1	0	0.42265	0.42265
FIG00993349:_hypothetical_protein	0	0	0	0	1	0	0.42265	0.42265
FIG00993363:_hypothetical_protein	0	0	0	0	1	0	0.42265	0.42265
FIG00993426:_hypothetical_protein	0	0	0	0	1	0	0.42265	0.42265
FIG01018718:_hypothetical_protein	0	1	0	0	0	0	0.42265	0.42265
FIG01018883:_hypothetical_protein	0	0	2	0	0	0	0.42265	0.42265
FIG01019711:_hypothetical_protein	0	1	0	0	0	0	0.42265	0.42265
FIG01019798:_hypothetical_protein	0	1	0	0	0	0	0.42265	0.42265
FIG01023377:_hypothetical_protein	0	0	0	1	0	0	0.42265	0.42265
FIG01023461:_hypothetical_protein	0	0	0	0	1	0	0.42265	0.42265
FIG01023917:_hypothetical_protein	0	0	0	0	1	0	0.42265	0.42265
FIG01024065:_hypothetical_protein	0	0	0	0	1	0	0.42265	0.42265
FIG01024363:_hypothetical_protein	0	0	0	0	1	0	0.42265	0.42265
FIG01026105:_hypothetical_protein	0	0	0	0	1	0	0.42265	0.42265
FIG01027417:_hypothetical_protein	0	0	0	0	1	0	0.42265	0.42265
FIG01027605:_hypothetical_protein	0	0	0	0	1	0	0.42265	0.42265
FIG01027684:_hypothetical_protein	0	0	0	0	0	1	0.42265	0.42265
FIG01028252:_hypothetical_protein	0	0	0	0	0	1	0.42265	0.42265
FIG01031270:_hypothetical_protein	0	0	0	0	1	0	0.42265	0.42265
FIG01042082:_hypothetical_protein	0	0	1	0	0	0	0.42265	0.42265
FIG01057751:_hypothetical_protein	0	0	0	0	0	1	0.42265	0.42265
FIG01058277:_hypothetical_protein	0	0	0	1	0	0	0.42265	0.42265
FIG01060171:_hypothetical_protein	0	0	0	0	0	1	0.42265	0.42265
FIG01061391:_hypothetical_protein	0	0	0	0	0	1	0.42265	0.42265
FIG01072625:_hypothetical_protein	0	0	0	0	1	0	0.42265	0.42265
FIG01072627:_hypothetical_protein	0	0	0	0	1	0	0.42265	0.42265
FIG01072709:_hypothetical_protein	0	0	0	0	1	0	0.42265	0.42265
FIG01072917:_hypothetical_protein	0	0	0	0	1	0	0.42265	0.42265
FIG01073358:_hypothetical_protein	0	0	0	0	1	0	0.42265	0.42265
FIG01073484:_hypothetical_protein	0	0	0	0	1	0	0.42265	0.42265
FIG01073677:_hypothetical_protein	0	0	0	0	1	0	0.42265	0.42265
FIG01075373:_hypothetical_protein	0	0	0	0	0	1	0.42265	0.42265
FIG01094268:_hypothetical_protein	1	0	0	0	0	0	0.42265	0.42265
FIG01095481:_hypothetical_protein	0	0	0	0	0	1	0.42265	0.42265
FIG01142684:_hypothetical_protein	0	0	0	0	1	0	0.42265	0.42265
FIG01200315:_hypothetical_protein	0	0	0	0	0	1	0.42265	0.42265
FIG01202573:_hypothetical_protein	0	0	0	1	0	0	0.42265	0.42265
FIG01280259:_hypothetical_protein	0	0	0	1	0	0	0.42265	0.42265
FIG01289198:_hypothetical_protein	0	0	0	0	2	0	0.42265	0.42265
FIG01318144:_Rieske_(2Fe-2S)_domain-containing_protein	0	0	0	0	0	3	0.42265	0.42265
FIG017431:_Sigma_factor-like_phosphatase_with_CBS_pair_domains	3	0	0	0	0	0	0.42265	0.42265
FIG017823:_ATPase,_MoxR_family	0	0	0	0	1	0	0.42265	0.42265
FIG018171:_hypothetical_protein_of_Cupin_superfamily	0	0	0	0	1	0	0.42265	0.42265
FIG020042:_hypothetical_protein	0	0	0	0	0	1	0.42265	0.42265
FIG020313:_hypothetical_protein	0	0	0	0	1	0	0.42265	0.42265
FIG020374:_hypothetical_protein	0	0	0	0	0	1	0.42265	0.42265
FIG020568:_hypothetical_protein	0	0	0	0	0	1	0.42265	0.42265
FIG021952:_putative_membrane_protein	0	0	0	1	0	0	0.42265	0.42265
FIG023406:_hypothetical_protein	0	0	0	0	0	1	0.42265	0.42265
FIG024285:_Hypothetical_protein	0	0	0	1	0	0	0.42265	0.42265
FIG026291:_Hypothetical_periplasmic_protein	0	0	0	1	0	0	0.42265	0.42265
FIG030567:_hypothetical_protein	0	0	0	0	1	0	0.42265	0.42265
FIG032621:_Hydrolase,_alpha/beta_hydrolase_fold_family	0	0	0	0	0	2	0.42265	0.42265
FIG037488:_Putative_conserved_exported_protein_precursor	0	0	0	0	0	2	0.42265	0.42265
FIG040338:_Glycosyl_transferase	0	1	0	0	0	0	0.42265	0.42265
FIG040954:_Transporter	0	0	0	0	1	0	0.42265	0.42265
FIG041266:_ATP-dependent_nuclease_subunit_B	0	0	0	0	1	0	0.42265	0.42265
FIG043197:_Inositol_monophosphatase_family_protein	0	0	0	0	1	0	0.42265	0.42265
FIG059814:_Transporter,_LysE_family	0	0	0	0	1	0	0.42265	0.42265
FIG060329:_MOSC_domain_protein	0	0	0	0	2	0	0.42265	0.42265
FIG061771:_ATP-dependent_nuclease_subunit_A	0	0	0	0	1	0	0.42265	0.42265
FIG062788:_hypothetical_protein	2	0	0	0	0	0	0.42265	0.42265
FIG062860:_Dehydrogenases_with_different_specificities_(related_to_short-chain_alcohol_dehydrogenases)	0	0	0	0	1	0	0.42265	0.42265
FIG074102:_hypothetical_protein	0	1	0	0	0	0	0.42265	0.42265
FIG092115:_Oxidoreductase,_aldo/keto_reductase_family	0	0	0	0	1	0	0.42265	0.42265
FIG094713:_hypothetical_protein	0	0	0	0	1	0	0.42265	0.42265
FIG097052:_Sugar_transporter	0	0	0	0	1	0	0.42265	0.42265
FIG110192:_hypothetical_protein	0	0	0	0	1	0	0.42265	0.42265
FIG111991:_hypothetical_protein	0	0	0	0	1	0	0.42265	0.42265
FIG115103:_hypothetical_protein	0	0	0	0	1	0	0.42265	0.42265
FIG119243:_hypothetical_protein	0	0	0	0	1	0	0.42265	0.42265
FIG124007:_hypothetical_protein	0	0	0	0	1	0	0.42265	0.42265
FIG137478:_Hypothetical_protein_YbgI	0	0	0	1	0	0	0.42265	0.42265
FIG137887:_membrane_protein_related_to_purine_degradation	0	0	0	1	0	0	0.42265	0.42265
FIG139612:_Possible_conserved_membrane_protein	0	0	0	0	1	0	0.42265	0.42265
FIG147869:_Carbon-nitrogen_hydrolase_/_Aliphatic_amidase_AmiE_(EC_3.5.1.4)	0	0	0	0	1	0	0.42265	0.42265
FIG149041:_Thioredoxin	0	0	0	0	1	0	0.42265	0.42265
FIG167255:_hypothetical_protein	0	0	0	0	1	0	0.42265	0.42265
Flagellar_biosynthesis_protein_FlhA	0	0	0	0	0	2	0.42265	0.42265
Flagellar_biosynthesis_protein_FliQ	0	0	0	0	0	4	0.42265	0.42265
Flagellar_biosynthesis/type_III_secretory_pathway_ATPase	0	0	0	0	1	0	0.42265	0.42265
Flagellar_hook-length_control_protein_FliK	0	0	0	0	0	2	0.42265	0.42265
Flagellar_motor_switch_protein_FliN	0	0	0	0	0	4	0.42265	0.42265
Flagellar_protein	0	0	0	0	0	3	0.42265	0.42265
Flagellar_protein_FlgJ_[peptidoglycan_hydrolase]_(EC_3.2.1.-)	0	0	0	0	0	2	0.42265	0.42265
Flagellar_protein_FlgP	0	0	0	0	0	1	0.42265	0.42265
Flagellar_regulatory_protein_FleQ	0	0	0	1	0	0	0.42265	0.42265
Flagellin_protein_FlaA	0	0	0	0	0	3	0.42265	0.42265
Flagellin_protein_FlaB	0	0	0	1	0	0	0.42265	0.42265
flavin-containing_monooxygenase	0	0	0	0	1	0	0.42265	0.42265
Flavodoxin_1	0	0	1	0	0	0	0.42265	0.42265
Flavodoxin_reductases_(ferredoxin-NADPH_reductases)_family_1;_Vanillate_O-demethylase_oxidoreductase_(EC_1.14.13.-)	0	0	0	0	3	0	0.42265	0.42265
Flavoprotein_WrbA	0	0	0	0	0	2	0.42265	0.42265
FldA_protein	0	0	0	0	0	1	0.42265	0.42265
FlhB_domain_protein	0	0	0	0	0	2	0.42265	0.42265
FMN_oxidoreductase_CC3083	0	0	0	0	0	1	0.42265	0.42265
FMN-dependent_NADH-azoreductase	0	0	0	1	0	0	0.42265	0.42265
FOG:_CheY-like_receiver	0	0	0	1	0	0	0.42265	0.42265
Foldase_protein_PrsA_precursor_(EC_5.2.1.8)	0	0	0	0	0	1	0.42265	0.42265
FolM_Alternative_dihydrofolate_reductase_1	0	0	0	0	1	0	0.42265	0.42265
Formate_dehydrogenase_-O,_gamma_subunit_(EC_1.2.1.2)	0	0	0	0	1	0	0.42265	0.42265
Formate_dehydrogenase_subunit_or_accessory_protein	0	0	0	0	1	0	0.42265	0.42265
Formate_dehydrogenase-O,_iron-sulfur_subunit_(EC_1.2.1.2);_Putative_formate_dehydrogenase_iron-sulfur_subunit_(EC_1.2.1.2)	0	0	0	0	1	0	0.42265	0.42265
Formate_dehydrogenase-O,_major_subunit_(EC_1.2.1.2)	0	0	0	0	1	0	0.42265	0.42265
Formiminoglutamic_iminohydrolase_(EC_3.5.3.13)	0	0	0	0	0	1	0.42265	0.42265
Free_methionine-(R)-sulfoxide_reductase,_contains_GAF_domain	1	0	0	0	0	0	0.42265	0.42265
Fructose_ABC_transporter,_ATP-binding_component_FrcA	0	0	0	0	2	0	0.42265	0.42265
Fructose_ABC_transporter,_permease_component_FrcC	0	0	0	0	1	0	0.42265	0.42265
Fructose_ABC_transporter,_substrate-binding_component_FrcB	0	0	0	0	1	0	0.42265	0.42265
Fructose-1,6-bisphosphatase,_GlpX_type_(EC_3.1.3.11)	0	0	0	0	1	0	0.42265	0.42265
Fructose-bisphosphate_aldolase_class_I_(EC_4.1.2.13)	0	0	0	0	1	0	0.42265	0.42265
Fucose_operon_fucU_protein	0	0	0	0	0	1	0.42265	0.42265
Fucose_permease	0	0	1	0	0	0	0.42265	0.42265
Fumarate_hydratase_class_I,_aerobic_(EC_4.2.1.2)	0	0	0	1	0	0	0.42265	0.42265
Fumarate_reductase_flavoprotein_subunit_(EC_1.3.99.1)	0	0	0	0	3	0	0.42265	0.42265
FxsA_protein	0	0	0	0	1	0	0.42265	0.42265
Galactokinase_(EC_2.7.1.6)	0	0	0	0	0	1	0.42265	0.42265
Galactonate_dehydratase_(EC_4.2.1.6)	0	0	0	1	0	0	0.42265	0.42265
Galactose-1-phosphate_uridylyltransferase_(EC_2.7.7.10)	0	0	0	0	0	1	0.42265	0.42265
Gamma-aminobutyrate:alpha-ketoglutarate_aminotransferase_(EC_2.6.1.19)	0	0	0	0	0	1	0.42265	0.42265
gamma-butyrobetaine_hydroxylase	0	0	0	0	0	1	0.42265	0.42265
Gamma-glutamyl-putrescine_oxidase_(EC1.4.3.-)	0	0	0	0	0	1	0.42265	0.42265
Gas_vesicle_synthesis_GvpLGvpF	0	0	1	0	0	0	0.42265	0.42265
GcrA_cell_cycle_regulator	0	0	0	0	1	0	0.42265	0.42265
GENE_II_AND_X_PROTEINS	0	0	0	1	0	0	0.42265	0.42265
General_secretion_pathway_protein_A	0	0	0	0	0	1	0.42265	0.42265
General_secretion_pathway_protein_C	0	0	0	1	0	0	0.42265	0.42265
General_secretion_pathway_protein_H	0	0	0	1	0	0	0.42265	0.42265
General_secretion_pathway_protein_I	0	0	0	1	0	0	0.42265	0.42265
General_secretion_pathway_protein_J	0	0	0	1	0	0	0.42265	0.42265
General_secretion_pathway_protein_K	0	0	0	1	0	0	0.42265	0.42265
General_secretion_pathway_protein_L	0	0	0	1	0	0	0.42265	0.42265
Geranylgeranyl_diphosphate_reductase_(EC_1.3.1.83)	0	1	0	0	0	0	0.42265	0.42265
GGDEF_domain_protein	0	0	0	0	0	1	0.42265	0.42265
GLCG_PROTEIN	0	0	0	0	1	0	0.42265	0.42265
Gll0496_protein	0	0	0	0	0	1	0.42265	0.42265
Gll0560_protein	1	0	0	0	0	0	0.42265	0.42265
Gll1812_protein	0	1	0	0	0	0	0.42265	0.42265
Gll2265_protein	1	0	0	0	0	0	0.42265	0.42265
Gll2346_protein	0	0	0	1	0	0	0.42265	0.42265
Gll4248_protein	1	0	0	0	0	0	0.42265	0.42265
Glu/Leu/Phe/Val_dehydrogenase_family_protein	1	0	0	0	0	0	0.42265	0.42265
Glucarate_dehydratase_(EC_4.2.1.40)	0	0	0	0	1	0	0.42265	0.42265
Gluconokinase_(EC_2.7.1.12)_/_oxidoreductase_domain	0	0	0	0	0	1	0.42265	0.42265
Gluconolactonase_(EC_3.1.1.17)	0	0	0	0	1	0	0.42265	0.42265
Glucose-1-phosphate_adenylyltransferase_(EC_2.7.7.27)	0	0	1	0	0	0	0.42265	0.42265
Glucose-1-phosphate_cytidylyltransferase_(EC_2.7.7.33)	0	1	0	0	0	0	0.42265	0.42265
Glucose-6-phosphate_isomerase,_archaeal_II_(EC_5.3.1.9)_/_Mannose-6-phosphate_isomerase,_archaeal_(EC_5.3.1.8)	1	0	0	0	0	0	0.42265	0.42265
Glutamate_5-kinase_(EC_2.7.2.11)	0	0	1	0	0	0	0.42265	0.42265
Glutamate_Aspartate_transport_system_permease_protein_GltJ_(TC_3.A.1.3.4)	0	0	0	1	0	0	0.42265	0.42265
Glutamate_transport_membrane-spanning_protein	0	0	0	0	1	0	0.42265	0.42265
Glutamate--cysteine_ligase_(EC_6.3.2.2)	0	0	0	1	0	0	0.42265	0.42265
Glutamate/glutamine/aspartate/asparagine_ABC_transporter,_ATP-binding_protein	0	0	0	0	1	0	0.42265	0.42265
Glutamate/glutamine/aspartate/asparagine_transport_system_permease_protein_bztB	0	0	0	0	1	0	0.42265	0.42265
Glutaminase_(EC_3.5.1.2)	0	1	0	0	0	0	0.42265	0.42265
Glutamine_amidotransferase_class-I_(EC_6.3.5.2)	0	0	0	0	0	1	0.42265	0.42265
Glutamine_amidotransferase,_class-II	0	0	0	1	0	0	0.42265	0.42265
Glutamine_amidotransferases_class-II	0	0	0	1	0	0	0.42265	0.42265
Glutamine_cyclotransferase	0	0	1	0	0	0	0.42265	0.42265
Glutamine_transport_ATP-binding_protein_GlnQ_(TC_3.A.1.3.2)	0	0	0	0	1	0	0.42265	0.42265
Glutamyl-tRNA_synthetase_(EC_6.1.1.17)_@_Glutamyl-tRNA(Gln)_synthetase_(EC_6.1.1.24)	0	0	0	1	0	0	0.42265	0.42265
Glutamyl-tRNA(Gln)_amidotransferase_subunit_A-like_protein	0	0	0	0	2	0	0.42265	0.42265
Glutaredoxin	0	0	0	1	0	0	0.42265	0.42265
Glutathione_S-transferase	0	0	0	0	0	2	0.42265	0.42265
Glutathione_S-transferase_N-terminal_domain_protein_(EC_2.5.1.18)	0	0	0	0	0	1	0.42265	0.42265
Glyceraldehyde-3-phosphate_dehydrogenase,_putative	0	0	1	0	0	0	0.42265	0.42265
Glycerol_uptake_facilitator_protein	1	0	0	0	0	0	0.42265	0.42265
Glycerol-3-phosphate_ABC_transporter,_periplasmic_glycerol-3-phosphate-binding_protein_(TC_3.A.1.1.3)	0	0	0	1	0	0	0.42265	0.42265
Glycerol-3-phosphate_ABC_transporter,_permease_protein_GlpQ	0	0	0	1	0	0	0.42265	0.42265
Glycerol-3-phosphate_ABC_transporter,_permease_protein_UgpE_(TC_3.A.1.1.3)	0	0	0	1	0	0	0.42265	0.42265
Glycerol-3-phosphate_dehydrogenase_related_protein	0	0	0	0	1	0	0.42265	0.42265
Glycerol-3-phosphate_regulon_repressor_GlpR	0	0	0	1	0	0	0.42265	0.42265
Glycerophosphoryl_diester_phosphodiesterase,_periplasmic_(EC_3.1.4.46)	0	1	0	0	0	0	0.42265	0.42265
Glycine_cleavage_system_transcriptional_antiactivator_GcvR	0	0	0	1	0	0	0.42265	0.42265
Glycine_oxidase_ThiO_(EC_1.4.3.19)	0	0	0	1	0	0	0.42265	0.42265
Glycine/D-amino_acid_oxidase	0	0	0	1	0	0	0.42265	0.42265
Glycine/D-amino_acid_oxidases_(deaminating)	0	0	0	0	1	0	0.42265	0.42265
Glycogen_synthase,_ADP-glucose_transglucosylase_(EC_2.4.1.21)	0	0	1	0	0	0	0.42265	0.42265
Glycolate_utilization_operon_transcriptional_activator_GlcC	0	0	0	0	1	0	0.42265	0.42265
Glycosyl_hydrolase	0	0	1	0	0	0	0.42265	0.42265
glycosyl_hydrolase,_family_30	0	1	0	0	0	0	0.42265	0.42265
glycosyl_transferase_family_2	1	0	0	0	0	0	0.42265	0.42265
Glycosyl_transferase_family_protein	1	0	0	0	0	0	0.42265	0.42265
Glycosyl_transferase,_family_25	0	1	0	0	0	0	0.42265	0.42265
glycosyl_transferase,_group_1	0	0	0	1	0	0	0.42265	0.42265
Glycosyl_transferase,_group_1_family_protein	2	0	0	0	0	0	0.42265	0.42265
Glycyl-tRNA_synthetase_(EC_6.1.1.14)	1	0	0	0	0	0	0.42265	0.42265
GMP_synthase_[glutamine-hydrolyzing],_amidotransferase_subunit_(EC_6.3.5.2)_/_GMP_synthase_[glutamine-hydrolyzing],_ATP_pyrophosphatase_subunit_(EC_6.3.5.2)	0	0	1	0	0	0	0.42265	0.42265
GNAT_family_acetyltransferase_Bsu1753_(YnaD)	1	0	0	0	0	0	0.42265	0.42265
GNAT_family_acetyltransferase_YjcF	0	0	0	0	0	1	0.42265	0.42265
go_component:_extracellular_space_[goid_0005615]_[evidence_TAS]_[pmid_9690476];_go_process:_muscle_development_[goid_0007517]_[evidence_TAS]_[pmid_9690476];_go_process:_neurogenesis_[goid_0007399]_[evidence_TAS]_[pmid_9690476]	1	0	0	0	0	0	0.42265	0.42265
GTP_pyrophosphokinase_(EC_2.7.6.5),_(p)ppGpp_synthetase_I	0	0	0	1	0	0	0.42265	0.42265
GtrA_family_protein	0	0	0	1	0	0	0.42265	0.42265
Guanine_deaminase_(EC_3.5.4.3);_Hydroxydechloroatrazine_ethylaminohydrolase_(EC_3.5.99.3)	0	0	0	1	0	0	0.42265	0.42265
Guanylate_cyclase-related_protein	0	1	0	0	0	0	0.42265	0.42265
HAD-superfamily_hydrolase,_subfamily_IA,_variant_1_family_protein	0	0	0	0	1	0	0.42265	0.42265
Heat_shock_(predicted_periplasmic)_protein_YciM,_precursor	0	0	0	1	0	0	0.42265	0.42265
Heat-inducible_transcription_repressor_HrcA	0	0	0	0	1	0	0.42265	0.42265
helix-turn-helix_domain_protein	0	0	2	0	0	0	0.42265	0.42265
hemagglutinin,_putative	1	0	0	0	0	0	0.42265	0.42265
Hemagglutinin/hemolysin-related_protein	1	0	0	0	0	0	0.42265	0.42265
Hemin_transport_protein_HmuS	1	0	0	0	0	0	0.42265	0.42265
Hemolysin_activation/secretion_protein	0	0	0	1	0	0	0.42265	0.42265
Hep_Hag	1	0	0	0	0	0	0.42265	0.42265
Heparinase_II/III-like	0	0	0	0	1	0	0.42265	0.42265
HesA/MoeB/ThiF_family_protein	0	0	1	0	0	0	0.42265	0.42265
HesA/MoeB/ThiF_family_protein_related_to_EC-YgdL	0	0	0	1	0	0	0.42265	0.42265
High-affinity_branched-chain_amino_acid_transport_system_permease_protein_LivH_(TC_3.A.1.4.1)_/_Branched-chain_amino_acid_transport_system_permease_protein_LivM_(TC_3.A.1.4.1)	0	0	0	0	1	0	0.42265	0.42265
High-affinity_choline_uptake_protein_BetT	0	0	0	0	0	1	0.42265	0.42265
[truncated: 2,256 more rows]
