# Supplementary material for: Genome reconstructions indicate the partitioning of ecological functions inside a phytoplankton bloom in the Amundsen Sea, Antarctica
Source: Front Microbiol. 2015 Oct 26;6:1090. doi: 10.3389/fmicb.2015.01090 (PMC4620155; doi:10.3389/fmicb.2015.01090)
Supplement: Dataset S2 — Summary of online blastx against nr (NCBI database) for 86 genes of particular interest in the study. RAST ORFs can be found in the Genbank files. Note that only the first best hit matching the RAST functional annotation is summarized. All e-values were below e-10. [file DataSheet2.XLSX]

## Sheet: Feuil1
Genome	RAST ORF	RAST function	Gene length (nt)	NCBI blastx (function)	NCBI taxon	Protein query identity (%)	e-value
Rhodobacteraceae ASP10-04a	6666666.107159.peg.543	SoxA	837	diheme Cytochrome c SoxA	Rhodobacteraceae bacterium HTCC2083	75	e-175
Rhodobacteraceae ASP10-04a	6666666.107159.peg.542	SoxB	1704	sulfur oxidation protein SoxB	Planktomarina temperata RCA23	90	0
Rhodobacteraceae ASP10-04a	6666666.107159.peg.540	SoxD	1032	sulfite oxidase cytochrome subunit SoxD	Planktomarina temperata RCA23	73	e-178
Rhodobacteraceae ASP10-04a	6666666.107159.peg.545	SoxX	450	monoheme cytochrome C SoxX	Sulfitobacter sp. NAS-14.1	67	e-66
Rhodobacteraceae ASP10-04a	6666666.107159.peg.544	SoxY	423	protein SoxY	Planktomarina temperata RCA23	86	e-71
SAR92 ASP10-03a	6666666.107160.peg.1068	DddD	2634	DddD	Pseudovibrio sp. P12	70	0
Oceanospirillaceae ASP10-02a	6666666.107155.peg.1371	DmdA	1158	dimethyl sulfoniopropionate demethylase	SAR324 cluster bacterium SCGC AAA001-C10	63	e-166
Rhodobacteraceae ASP10-04a	6666666.107159.peg.273	DmdA	1110	dimethyl sulfoniopropionate demethylase	Leisingera sp. ANG-Vp	74	0
SAR92 ASP10-03a	6666666.107160.peg.199	Arylsulfatase	2331	putative arylsulfatase	Candidatus Microthrix parvicella	45	0
Polaribacter ASP10-06a	6666666.107156.peg.1520	Arylsulfatase	1557	arylsulfatase	Polaribacter sp. Hel_I_88	74	0
Flavobacteriaceae ASP10-09a	6666666.107152.peg.1732	Arylsulfatase	1782	arylsulfatase	Parvibaculum lavamentivorans	53	0
Micromonas ASP10-01a	6666666.107154.peg.922	Arylsulfatase	921	arylsulfatase	Flammeovirga sp. OC4	44	e-7
Phaeocystis transcriptome	6666666.45409.peg.740	Arylsulfatase	873	arylsulfatase B-like	Amphimedon queenslandica	39	e-21
SAR92 ASP10-03a	6666666.107160.peg.2049	Ferric siderophore transport system, protein TonB	543	Ferric siderophore transport system, protein TonB	Pseudoalteromonas luteoviolacea	49	e-13
Oceanospirillaceae ASP10-02a	6666666.107155.peg.966	Ferric iron ABC transporter, permease protein	861	Ferric iron ABC transporter, permease	Litoreibacter arenae	82	e-148
Rhodobacteraceae ASP10-04a	6666666.107159.peg.1242	Ferric iron ABC transporter, iron-binding protein	1011	iron ABC transporter substrate-binding protein	Pelagibaca bermudensis	71	e-168
Cryomorphaceae ASP10-05a	6666666.107151.peg.2086	Ferric iron ABC transporter, iron-binding protein	1044	Ferric iron ABC transporter, iron-binding protein	Indibacter alkaliphilus LW1	57	e-123
Oceanospirillaceae ASP10-02a	6666666.107155.peg.1684	Protoporphyrinogen IX oxidase	1485	protoporphyrinogen oxidase	Halothiobacillus neapolitanus c2	43	e-112
Rhodobacteraceae ASP10-04a	6666666.107159.peg.1988	Heme O synthase, protoheme IX farnesyltransferase	936	protoheme IX farnesyltransferase CtaB	Planktomarina temperata RCA23	89	e-177
SAR92 ASP10-03a	6666666.107160.peg.946	Heme O synthase, protoheme IX farnesyltransferase	915	protoheme IX farnesyltransferase	gamma proteobacterium HTCC2207	78	e-146
Oceanospirillaceae ASP10-02a	6666666.107155.peg.1026	Heme O synthase, protoheme IX farnesyltransferase	894	protoheme IX farnesyltransferase	Spongiibacter tropicus	65	e-113
Micromonas ASP10-01a	6666666.107154.peg.12294	Protoporphyrinogen IX oxidase	726	protoporphyrinogen IX oxidase chloroplast precursor	Micromonas sp. RCC299	85	e-82
Cryomorphaceae ASP10-05a	6666666.107151.peg.472	Uroporphyrinogen III decarboxylase	1029	uroporphyrinogen decarboxylase	Aquimarina agarilytica	69	e-164
Polaribacter ASP10-06a	6666666.107156.peg.105	Uroporphyrinogen III decarboxylase	495	uroporphyrinogen decarboxylase	Polaribacter sp. Hel1_33_49	93	e-107
Oceanospirillaceae ASP10-02a	6666666.107155.peg.1039	Ferrochelatase, protoheme ferro-lyase	1011	ferrochelatase	alpha proteobacterium HIMB59	60	e-148
SAR92 ASP10-03a	6666666.107160.peg.2113	Ferrochelatase, protoheme ferro-lyase	1020	ferrochelatase	Gammaproteobacteria bacterium MOLA455	74	e-179
Rhodobacteraceae ASP10-04a	6666666.107159.peg.2380	Ferrochelatase, protoheme ferro-lyase	1059	ferrochelatase HemH	Planktomarina temperata RCA23	89	0
Cryomorphaceae ASP10-05a	6666666.107151.peg.468	Ferrochelatase, protoheme ferro-lyase	1014	ferrochelatase	Polaribacter sp. Hel1_85	60	e-142
Polaribacter ASP10-06a	6666666.107156.peg.1403	Ferrochelatase, protoheme ferro-lyase	1020	Ferrochelatase	uncultured Flavobacteriia bacterium	86	0
Micromonas ASP10-01a	6666666.107154.peg.17545	Ferrochelatase, protoheme ferro-lyase	1689	ferrochelatase II chloroplast precursor	Micromonas sp. RCC299	64	0
Phaeocystis transcriptome	6666666.45410.peg.323	Uroporphyrinogen-III methyltransferase	396	uroporphyrin-III C-methyltransferase	Emiliania huxleyi CCMP1516	69	e-33
Rhodobacteraceae ASP10-04a	6666666.107159.peg.11	CobN component of cobalt chelatase (B12 biosynthesis)	1884	cobalamin biosynthesis protein CobN	Planktomarina temperata	86	0
Oceanospirillaceae ASP10-02a	6666666.107155.peg.1709	CobN component of cobalt chelatase (B12 biosynthesis)	2184	cobalamin biosynthesis protein CobN	Oceanospirillum beijerinckii	70	0
Rhodobacteraceae ASP10-04a	6666666.107159.peg.1598	Proteorhodopsin	786	proteorhodopsin	uncultured bacterium MedeBAC82F10	82	e-127
Oceanospirillaceae ASP10-02a	6666666.107155.peg.229	Proteorhodopsin	699	proteorhodopsin	gamma proteobacterium HTCC6216	78	e-109
Cryomorphaceae ASP10-05a	6666666.107151.peg.653	Proteorhodopsin	717	green-light absorbing proteorhodopsin	Pedobacter glucosidilyticus	71	e-100
Polaribacter ASP10-06a	6666666.107156.peg.1446	Proteorhodopsin	441	proteorhodopsin	Polaribacter sp. Hel1_33_49	84	e-82
Flavobacteriaceae ASP10-09a	6666666.107152.peg.1901	Proteorhodopsin	822	proteorhodopsin	Polaribacter sp. Hel1_33_49	87	e-110
SAR92 ASP10-03a	6666666.107160.peg.1916	Putative pectin degradation protein	324	pectin degradation protein kdgF	Serratia fonticola	56	e-34
Cryomorphaceae ASP10-05a	6666666.107151.peg.1175	Siderophore (Surfactin) biosynthesis regulatory protein	603	siderophore (surfactin) biosynthesis regulatory protein	Myroides odoratimimus	38	e-17
Polaribacter ASP10-06a	6666666.107156.peg.767	Siderophore (Surfactin) biosynthesis regulatory protein	627	siderophore (surfactin) biosynthesis regulatory protein	uncultured Flavobacteriia bacterium	60	e-82
Flavobacteriaceae ASP10-09a	6666666.107152.peg.1802	Siderophore (Surfactin) biosynthesis regulatory protein	627	siderophore (surfactin) biosynthesis regulatory protein	uncultured Flavobacteriia bacterium	61	e-82
Polaribacter ASP10-06a	6666666.107156.peg.654	Ferrous iron transport protein B	1728	iron transporter FeoB	Polaribacter irgensii	91	0
Flavobacteriaceae ASP10-09a	6666666.107152.peg.188	Ferrous iron transport protein B	2112	iron transporter FeoB	Polaribacter sp. Hel1_33_49	94	0
Polaribacter ASP10-06a	6666666.107156.peg.68	iron(III) ABC transporter, ATP-binding protein	798	iron(III) ABC transporter, ATP-binding protein, putative	Formosa sp. AK20	51	e-86
Flavobacteriaceae ASP10-09a	6666666.107152.peg.2054	iron(III) ABC transporter, ATP-binding protein	717	iron(III) ABC transporter, ATP-binding protein, putative	Formosa sp. AK20	51	e-81
Phaeocystis transcriptome	6666666.45410.peg.1797	Iron (III) ABC transporter, periplasmic-binding protein	1323	ABC-type Fe3+-hydroxamate transport system	Saccharomonospora azurea SZMC 14600	31	e-36
Polaribacter ASP10-06a	6666666.107156.peg.737	Outer membrane hemin receptor	1311	outer membrane hemin receptor	Jejuia pallidilutea	57	e-172
Flavobacteriaceae ASP10-09a	6666666.107152.peg.854	Outer membrane hemin receptor	2403	outer membrane hemin receptor	Jejuia pallidilutea	59	0
SAR92 ASP10-03a	6666666.107160.peg.61	TonB-dependent receptor	1875	TonB-dependent receptor domain protein	marine gamma proteobacterium HTCC214	49	0
Cryomorphaceae ASP10-05a	6666666.107151.peg.28	TonB-dependent receptor	1842	TonB-dependent receptor	Flavobacterium soli	27	e-40
Polaribacter ASP10-06a	6666666.107156.peg.1380	TonB-dependent receptor	3120	TonB-dependent receptor	Polaribacter sp. Hel1_33_49	88	0
Flavobacteriaceae ASP10-09a	6666666.107152.peg.372	TonB-dependent receptor	2739	TonB-dependent receptor	Polaribacter sp. Hel1_85	76	0
Phaeocystis transcriptome	6666666.45408.peg.3338	TonB-dependent receptor	2124	TonB-dependent receptor	Cyclobacterium qasimii	48	0
Cryomorphaceae ASP10-05a	6666666.107151.peg.2202	OmpA domain protein	2019	OmpA/MotB domain-containing protein	Fluviicola taffensis	40	e-146
Cryomorphaceae ASP10-05a	6666666.107151.peg.699	Internalin-like protein	1362	internalin-related protein	unidentified eubacterium SCB4]	31	e-25
Cryomorphaceae ASP10-05a	6666666.107151.peg.75	von Willebrand factor type A domain protein	1362	von Willebrand factor type A	Fluviicola taffensis DSM 16823	42	e-112
Cryomorphaceae ASP10-05a	6666666.107151.peg.964	LOS core oligosaccharide biosynthesis	1434	Lipid A core--O-antigen ligase-like protein	Owenweeksia hongkongensis	46	e-129
Cryomorphaceae ASP10-05a	6666666.107151.peg.1617	Vitamin B12 ABC transporter, permease component BtuC	552	vitamin B12 ABC transporter, permease component BtuC	Winogradskyella sp. PG-2	37	e-27
Polaribacter ASP10-06a	6666666.107156.peg.658	Outer membrane vitamin B12 receptor BtuB	1824	Outer membrane vitamin B12 receptor BtuB	Winogradskyella psychrotolerans	66	0
Flavobacteriaceae ASP10-09a	6666666.107152.peg.2053	Vitamin B12 ABC transporter, permease component BtuC	1047	vitamin B12 ABC transporter, permease component	Polaribacter sp. Hel1_33_49	89	e-179
Phaeocystis transcriptome	6666666.45409.peg.2026	ABC transporter (iron.B12.siderophore.hemin)	1956	vitamin B12-binding protein	Corynebacterium diphtheriae	29	e-34
Cryomorphaceae ASP10-05a	6666666.107151.peg.2044	Beta-carotene hydroxylase	459	carotene hydroxylase	Formosa agariphila	74	e-72
Polaribacter ASP10-06a	6666666.107156.peg.39	Beta-carotene hydroxylase	468	carotene hydroxylase	Polaribacter sp. MED152	76	e-77
Flavobacteriaceae ASP10-09a	6666666.107152.peg.1419	Beta-carotene hydroxylase	444	beta-carotene hydroxylase	Polaribacter sp. Hel1_33_49	86	e-89
Micromonas ASP10-01a	6666666.107154.peg.15652	Beta-carotene hydroxylase	597	beta-carotene hydroxylase	Micromonas pusilla CCMP1545	66	e-82
Oceanospirillaceae ASP10-02a	6666666.107155.peg.43	ABC-type nitrate/sulfonate/bicarbonate transport system	864	ABC-type nitrate/sulfonate/bicarbonate transport system	Candidatus Puniceispirillum marinum IMCC1322	55	e-102
SAR92 ASP10-03a	6666666.107160.peg.219	Nitrate/nitrite transporter	1350	Nitrate/nitrite transporter	Haliea rubra DSM 19751	43	e-82
Micromonas ASP10-01a	6666666.107154.peg.19682	Nitrate/nitrite transporter	1326	nitrate transporter	Bathycoccus prasinos	75	0
Phaeocystis transcriptome	6666666.45408.peg.2869	Nitrate/nitrite transporter	1971	putative nitrate transporter	Emiliania huxleyi CCMP1516	55	e-119
Oceanospirillaceae ASP10-02a	6666666.107155.peg.1022	Ammonium transporter	1209	ammonium transporter	Balneatrix alpica	79	0
SAR92 ASP10-03a	6666666.107160.peg.2762	Ammonium transporter	492	ammonium transporter	Alcanivorax sp. P2S70	82	e-72
Rhodobacteraceae ASP10-04a	6666666.107159.peg.1722	Ammonium transporter	1032	ammonium transporter	Rhodobacterales bacterium HTCC2255	86	e-170
Micromonas ASP10-01a	6666666.107154.peg.726	Ammonium transporter	417	ammonium transporter	Micromonas pusilla CCMP1545	62	e-30
Phaeocystis transcriptome	6666666.45409.peg.5300	Ammonium transporter	1347	ammonium transporter channel family	Micromonas sp. RCC299	57	e-116
Rhodobacteraceae ASP10-04a	6666666.107159.peg.98	Allantoinase	1386	allantoinase	Desulfotomaculum gibsoniae	35	e-84
SAR92 ASP10-03a	6666666.107160.peg.2541	Carbon monoxide dehydrogenase large chain	2400	carbon monoxide dehydrogenase	Fervidibacteria bacterium JGI 0000001-B9	37	e-146
Rhodobacteraceae ASP10-04a	6666666.107159.peg.836	Carbon monoxide dehydrogenase large chain	2415	carbon monoxide dehydrogenase	Roseobacter sp. GAI101	96	0
Micromonas ASP10-01a	6666666.107154.peg.21630	Antifreeze protein	444	antifreeze protein	Typhula ishikariensis	36	e-10
Cryomorphaceae ASP10-05a	6666666.107151.peg.1862	Cytochrome c551 peroxidase	1107	cytochrome C peroxidase	Altibacter lentus	52	e-114
Micromonas ASP10-01a	6666666.107154.peg.14429	GlcD	339	glycolate oxidase subunit GlcD	Firmicutes bacterium CAG:114	53	e-11
Rhodobacteraceae ASP10-04a	6666666.107159.peg.756	GlcD	1431	glycolate oxidase subunit GlcD	Planktomarina temperata	94	0
Oceanospirillaceae ASP10-02a	6666666.107155.peg.1305	GlcD	1473	glycolate oxidase subunit GlcD	Marinobacterium litorale	65	0
Rhodobacteraceae ASP10-04a	6666666.107159.peg.1945	Taurine-binding periplasmic protein TauA	1002	taurine ABC transporter, periplasmic binding protein TauA	Planktomarina temperata RCA23	88	0
Oceanospirillaceae ASP10-02a	6666666.107155.peg.926	Taurine-binding periplasmic protein TauA	963	taurine ABC transporter substrate-binding protein	Leucothrix mucor	80	e-134
