# Supplementary material for: Genome reconstructions indicate the partitioning of ecological functions inside a phytoplankton bloom in the Amundsen Sea, Antarctica
Source: Front Microbiol. 2015 Oct 26;6:1090. doi: 10.3389/fmicb.2015.01090 (PMC4620155; doi:10.3389/fmicb.2015.01090)
Supplement: Dataset S3 — Metadata summary for the Global Ocean Survey stations utilized in Figure 5. [file DataSheet3.XLSX]

## Sheet: Feuil1
SAMPLE_NAME	FILTER_MIN	FILTER_MAX	SITE_NAME	LATITUDE	LONGITUDE	SITE_DEPTH	SITE_DESCRIPTION	REGION	SEQUENCING_METHOD	NUM_OF_READS	salinity - (psu)	water depth - (m)	atmospheric/wind speed - (m/s)	temperature - (C)	wave height - (m)	pressure - (atm)	dissolved oxygen - (nmol/kg)	atmospheric/pressure - (atm)	fluorescence - (ug/L)	Turbidity - (ntu)	pH	volume - (L)	atmospheric/general weather	oxygen - (umol/kg)
Station_346 -- 0.1 um	0.1	0.8	Station 346	-59.312	142.463	2	marine habitat	East Antarctica Plain	pyrosequencing (454)	398888	33.75	4294	9.6201	2.9	1.5			0.9839	0.25				overcast
Station_346 -- 0.8 um	0.8	3	Station 346	-59.312	142.463	2	marine habitat	East Antarctica Plain	pyrosequencing (454)	452235	33.75	4294	9.6201	2.9	1.5			0.9839	0.25				overcast
Station_346 -- 3 um	3	200	Station 346	-59.312	142.463	2	marine habitat	East Antarctica Plain	pyrosequencing (454)	297801	33.75	4294	9.6201	2.9	1.5			0.9839	0.25				overcast
Station_347 -- 0.1 um	0.1	0.8	Station 347	-66.0213	142.666	2	marine habitat	CEAMARC-27 Antarctica Shelf-64 nm off continent. Near pack ice	pyrosequencing (454)	605282	34.2	450	6.1733	0.6	0.5			0.9751	4				overcast
Station_347 -- 0.8 um	0.8	3	Station 347	-66.0213	142.666	2	marine habitat	CEAMARC-27 Antarctica Shelf-64 nm off continent. Near pack ice	pyrosequencing (454)	268919	34.2	450	6.1733	0.6	0.5			0.9751	4				overcast
Station_347 -- 3.0 um	3	200	Station 347	-66.0213	142.666	2	marine habitat	CEAMARC-27 Antarctica Shelf-64 nm off continent. Near pack ice	pyrosequencing (454)	300044	34.2	450	6.1733	0.6	0.5			0.9751	4				overcast
Station_348 -- 0.1 um	0.1	0.8	Station 348	-66.3394	142.988	1.5	marine habitat	CEAMARC-61, 34 nm from Antarctica coast	pyrosequencing (454)	471696	34.2	665	7.1508	-0.11	0.5			0.9591	6				overcast, little snow wind
Station_348 -- 0.8 um	0.8	3	Station 348	-66.3394	142.988	1.5	marine habitat	CEAMARC-61, 34 nm from Antarctica coast	pyrosequencing (454)	315251	34.2	665	7.1508	-0.11	0.5			0.9591	6				overcast, little snow wind
Station_348 -- 3.0 um	3	200	Station 348	-66.3394	142.988	1.5	marine habitat	CEAMARC-61, 34 nm from Antarctica coast	pyrosequencing (454)	247204	34.2	665	7.1508	-0.11	0.5			0.9591	6				overcast, little snow wind
Station_349 -- 0.1 um	0.1	0.8	Station 349	-66.5662	142.317	1.5	marine habitat	CEAMARC-8. 16 nm from Antarctica	pyrosequencing (454)	579105	34.4	370	10.2889	-1.3	1.5			0.9708	2.3				cold and clear
Station_349 -- 0.8 um	0.8	3	Station 349	-66.5662	142.317	1.5	marine habitat	CEAMARC-8. 16 nm from Antarctica	pyrosequencing (454)	257370	34.4	370	10.2889	-1.3	1.5			0.9708	2.3				cold and clear
Station_349 -- 3.0 um	3	200	Station 349	-66.5662	142.317	1.5	marine habitat	CEAMARC-8. 16 nm from Antarctica	pyrosequencing (454)	290759	34.4	370	10.2889	-1.3	1.5			0.9708	2.3				cold and clear
Station_350 -- 0.1 um	0.1	0.8	Station 350	-66.5662	142.317	330	marine habitat	CEAMARC-8, bottom sample, 16nm from Antarctica	pyrosequencing (454)	593995	34.55	370	10.2889	-1.85	1.5			0.9708					cold and clear
Station_350 -- 0.8 um	0.8	3	Station 350	-66.5662	142.317	330	marine habitat	CEAMARC-8, bottom sample, 16nm from Antarctica	pyrosequencing (454)	304500	34.55	370	10.2889	-1.85	1.5			0.9708					cold and clear
Station_350 -- 3.0 um	3	200	Station 350	-66.5662	142.317	330	marine habitat	CEAMARC-8, bottom sample, 16nm from Antarctica	pyrosequencing (454)	293348	34.55	370	10.2889	-1.85	1.5			0.9708					cold and clear
Station_351 -- 0.1 um	0.1	0.8	Station 351	-66.5587	143.337	1.5	marine habitat	CEAMARC-37, 18nm from Antarctica	pyrosequencing (454)	556351	34.3	823	2.5722	-0.55	0.5			0.9651	1.3				clear sunny
Station_351 -- 0.8 um	0.8	3	Station 351	-66.5587	143.337	1.5	marine habitat	CEAMARC-37, 18nm from Antarctica	pyrosequencing (454)	513372	34.3	823	2.5722	-0.55	0.5			0.9651	1.3				clear sunny
Station_351 -- 3 um	3	200	Station 351	-66.5587	143.337	1.5	marine habitat	CEAMARC-37, 18nm from Antarctica	pyrosequencing (454)	939406	34.3	823	2.5722	-0.55	0.5			0.9651	1.3				clear sunny
Station_352 -- 0.1 um	0.1	0.8	Station 352	-66.765	143.291	2.5	marine habitat	CEAMARC-43. 6.3 nm from Antarctica	pyrosequencing (454)	593054	34.3	164	4.63	-0.75	0.5			0.967	3.1				clear and sunny
Station_352 -- 0.8 um	0.8	3	Station 352	-66.765	143.291	2.5	marine habitat	CEAMARC-43. 6.3 nm from Antarctica	pyrosequencing (454)	502653	34.3	164	4.63	-0.75	0.5			0.967	3.1				clear and sunny
Station_352 -- 3 um	3	200	Station 352	-66.765	143.291	2.5	marine habitat	CEAMARC-43. 6.3 nm from Antarctica	pyrosequencing (454)	475524	34.3	164	4.63	-0.75	0.5			0.967	3.1				clear and sunny
Station_353 -- 0.1 um	0.1	0.8	Station 353	-67.0521	144.669	2	marine habitat	CEAMARC-47 2nm from Antarctica and 9.5nm from Mertz Glacier	pyrosequencing (454)	562136	34.4	180	10.8033	-1.8	0.5			0.9711	0.3				clear and sunny
Station_353 -- 0.8 um	0.8	3	Station 353	-67.0521	144.669	2	marine habitat	CEAMARC-47 2nm from Antarctica and 9.5nm from Mertz Glacier	pyrosequencing (454)	264498	34.4	180	10.8033	-1.8	0.5			0.9711	0.3				clear and sunny
Station_353 -- 3.0 um	3	200	Station 353	-67.0521	144.669	2	marine habitat	CEAMARC-47 2nm from Antarctica and 9.5nm from Mertz Glacier	pyrosequencing (454)	328779	34.4	180	10.8033	-1.8	0.5			0.9711	0.3				clear and sunny
Station_354 -- 0.1 um	0.1	0.8	Station 354	-67.0682	145.202	1320	marine habitat	CEAMARC-49A. Deep sample 1nm from Mertz Glacier	pyrosequencing (454)	637203	34.7	1330	5.093	-1.9	0			0.9706					clear and sunny
Station_354 -- 0.8 um	0.8	3	Station 354	-67.0682	145.202	1320	marine habitat	CEAMARC-49A. Deep sample 1nm from Mertz Glacier	pyrosequencing (454)	498122	34.7	1330	5.093	-1.9	0			0.9706					clear and sunny
Station_354 -- 3 um	3	200	Station 354	-67.0682	145.202	1320	marine habitat	CEAMARC-49A. Deep sample 1nm from Mertz Glacier	pyrosequencing (454)	428650	34.7	1330	5.093	-1.9	0			0.9706					clear and sunny
Station_355 -- 0.1 um	0.1	0.8	Station 355	-66.7617	144.334	2	marine habitat	CEAMARC-59	pyrosequencing (454)	497210	34.3	920	18.0056	-0.9	3			0.9694	7.4				Sunny, windy
Station_355 -- 0.8 um	0.8	3	Station 355	-66.7617	144.334	2	marine habitat	CEAMARC-59	pyrosequencing (454)	483940	34.3	920	18.0056	-0.9	3			0.9694	7.4				Sunny, windy
Station_355 -- 3 um	3	200	Station 355	-66.7617	144.334	2	marine habitat	CEAMARC-59	pyrosequencing (454)	422624	34.3	920	18.0056	-0.9	3			0.9694	7.4				Sunny, windy
Station_356 -- 0.1 um	0.1	0.8	Station 356	-66.7617	144.334	890	marine habitat	CEAMARC-59- Deep sample	pyrosequencing (454)	523258		920	12.8611		3			0.9694					sunny and windy
Station_356 -- 0.8 um	0.8	3	Station 356	-66.7617	144.334	890	marine habitat	CEAMARC-59- Deep sample	pyrosequencing (454)	488854		920	12.8611		3			0.9694					sunny and windy
Station_356 -- 3 um	3	200	Station 356	-66.7617	144.334	890	marine habitat	CEAMARC-59- Deep sample	pyrosequencing (454)	507033		920	12.8611		3			0.9694					sunny and windy
Station_357 -- 0.1 um	0.1	0.8	Station 357	-66.1719	142.935	2	marine habitat	Polyna-W-Compass-B Time series	pyrosequencing (454)	678613	34.15	580	8.2311	-0.4	2.5			0.9672	2.5				overcast to partly shitty
Station_357 -- 0.8 um	0.8	3	Station 357	-66.1719	142.935	2	marine habitat	Polyna-W-Compass-B Time series	pyrosequencing (454)	368795	34.15	580	8.2311	-0.4	2.5			0.9672	2.5				overcast to partly shitty
Station_357 -- 3 um	3	200	Station 357	-66.1719	142.935	2	marine habitat	Polyna-W-Compass-B Time series	pyrosequencing (454)	489088	34.15	580	8.2311	-0.4	2.5			0.9672	2.5				overcast to partly shitty
Station_358 -- 0.1 um	0.1	0.8	Station 358	-64.3001	150.006	2	marine habitat	CASO-15 Off continental shelf	pyrosequencing (454)	556006	33.55	3550	9.9802	0	1.5			0.9696	0.45				clear wind
Station_358 -- 0.8 um	0.8	3	Station 358	-64.3001	150.006	2	marine habitat	CASO-15 Off continental shelf	pyrosequencing (454)	236094	33.55	3550	9.9802	0	1.5			0.9696	0.45				clear wind
Station_358 -- 3.0 um	3	200	Station 358	-64.3001	150.006	2	marine habitat	CASO-15 Off continental shelf	pyrosequencing (454)	224187	33.55	3550	9.9802	0	1.5			0.9696	0.45				clear wind
Station_359 -- 0.1 um	0.1	0.8	Station 359	-66.1903	143.492	2	marine habitat	Polynya-E. Time series	pyrosequencing (454)	512122	34.21	540	4.1156	-0.24	1.5			0.9689	2.5				clear sunset/sunrise
Station_359 -- 0.8 um	0.8	3	Station 359	-66.1903	143.492	2	marine habitat	Polynya-E. Time series	pyrosequencing (454)	827199	34.21	540	4.1156	-0.24	1.5			0.9689	2.5				clear sunset/sunrise
Station_359 -- 3 um	3	200	Station 359	-66.1903	143.492	2	marine habitat	Polynya-E. Time series	pyrosequencing (454)	493365	34.21	540	4.1156	-0.24	1.5			0.9689	2.5				clear sunset/sunrise
Station_360 -- 0.1 um	0.1	0.8	Station 360	-66.5817	140.881	2	marine habitat	CEAMARC-12. 10nm from shore of Dumont d''urville, french station	pyrosequencing (454)	541556	34.04	316	5.7618	-0.65	0.5			0.9777	6.19				cold
Station_360 -- 0.8 um	0.8	3	Station 360	-66.5817	140.881	2	marine habitat	CEAMARC-12. 10nm from shore of Dumont d''urville, french station	pyrosequencing (454)	285626	34.04	316	5.7618	-0.65	0.5			0.9777	6.19				cold
Station_360 -- 3.0 um	3	200	Station 360	-66.5817	140.881	2	marine habitat	CEAMARC-12. 10nm from shore of Dumont d''urville, french station	pyrosequencing (454)	238757	34.04	316	5.7618	-0.65	0.5			0.9777	6.19				cold
Station_361 -- 0.1 um	0.1	0.8	Station 361	-66.4727	140.538	1170	marine habitat	CEAMARC-70, 16 miles from Antarctica coast	pyrosequencing (454)	575147	34.56	1203	10.2889	-1.77	3.5			0.9729					windy and sunny
Station_361 -- 0.8 um	0.8	3	Station 361	-66.4727	140.538	1170	marine habitat	CEAMARC-70, 16 miles from Antarctica coast	pyrosequencing (454)	222511	34.56	1203	10.2889	-1.77	3.5			0.9729					windy and sunny
Station_361 -- 3.0 um	3	200	Station 361	-66.4727	140.538	1170	marine habitat	CEAMARC-70, 16 miles from Antarctica coast	pyrosequencing (454)	287918	34.56	1203	10.2889	-1.77	3.5			0.9729					windy and sunny
Station_362 -- 0.1 um	0.1	0.8	Station 362	-65.5367	140.723	2	marine habitat	Iceberg-4, 250 meters away from 35km long and 18 km wide iceberg	pyrosequencing (454)	574756	32.2	1064	10.8033	0.7	2			0.97	0.5				overcast, windy
Station_362 -- 0.8 um	0.8	3	Station 362	-65.5367	140.723	2	marine habitat	Iceberg-4, 250 meters away from 35km long and 18 km wide iceberg	pyrosequencing (454)	243952	32.2	1064	10.8033	0.7	2			0.97	0.5				overcast, windy
Station_362 -- 3.0 um	3	200	Station 362	-65.5367	140.723	2	marine habitat	Iceberg-4, 250 meters away from 35km long and 18 km wide iceberg	pyrosequencing (454)	299594	32.2	1064	10.8033	0.7	2			0.97	0.5				overcast, windy
Station_363 -- 0.1 um	0.1	0.8	Station 363	-60.0001	141.234	2	marine habitat	Transect from Antarctic to Hobart	pyrosequencing (454)	514324	33.77	4473	10.8033	3.3	2.5			0.9799	0.1				overcast wind
Station_363 -- 0.8 um	0.8	3	Station 363	-60.0001	141.234	2	marine habitat	Transect from Antarctic to Hobart	pyrosequencing (454)	319599	33.77	4473	10.8033	3.3	2.5			0.9799	0.1				overcast wind
Station_363 -- 3.0 um	3	200	Station 363	-60.0001	141.234	2	marine habitat	Transect from Antarctic to Hobart	pyrosequencing (454)	335598	33.77	4473	10.8033	3.3	2.5			0.9799	0.1				overcast wind
Station_364 -- 0.1 um	0.1	0.8	Station 364	-56.6953	141.869	2	marine habitat	Open Ocean Transect	pyrosequencing (454)	600552	33.7	3693	12.8611	4	3.5			0.9739	0.5				clear, windy
Station_364 -- 0.8 um	0.8	3	Station 364	-56.6953	141.869	2	marine habitat	Open Ocean Transect	pyrosequencing (454)	208948	33.7	3693	12.8611	4	3.5			0.9739	0.5				clear, windy
Station_364 -- 3.0 um	3	200	Station 364	-56.6953	141.869	2	marine habitat	Open Ocean Transect	pyrosequencing (454)	283188	33.7	3693	12.8611	4	3.5			0.9739	0.5				clear, windy
Station_365 -- 0.1 um	0.1	0.8	Station 365	-56.6967	141.875	3693	marine habitat	Open Ocean Transect, Deep sample	pyrosequencing (454)	666409	34.69	3693	12.8611	0.48	3.5								Clear
Station_365 -- 0.8 um	0.8	3	Station 365	-56.6967	141.875	3693	marine habitat	Open Ocean Transect, Deep sample	pyrosequencing (454)	273388	34.69	3693	12.8611	0.48	3.5								Clear
Station_365 -- 3.0 um	3	200	Station 365	-56.6967	141.875	3693	marine habitat	Open Ocean Transect, Deep sample	pyrosequencing (454)	115204	34.69	3693	12.8611	0.48	3.5								Clear
Station_366 -- 0.1 um	0.1	0.8	Station 366	-52.0233	144.066	2	marine habitat	Open Ocean Transect	pyrosequencing (454)	632036	33.84	3180	18.52	7.6	4.5			0.9922	0.25				clear, windy
Station_366 -- 0.8 um	0.8	3	Station 366	-52.0233	144.066	2	marine habitat	Open Ocean Transect	pyrosequencing (454)	205727	33.84	3180	18.52	7.6	4.5			0.9922	0.25				clear, windy
Station_366 -- 3.0 um	3	200	Station 366	-52.0233	144.066	2	marine habitat	Open Ocean Transect	pyrosequencing (454)	313638	33.84	3180	18.52	7.6	4.5			0.9922	0.25				clear, windy
Station_367 -- 0.1 um	0.1	0.8	Station 367	-48.2487	145.805	2	marine habitat	Open Ocean Transect	pyrosequencing (454)	578706	34.43	3490	9.26	11	3			0.9983	0.2				overcast, windy
Station_367 -- 0.8 um	0.8	3	Station 367	-48.2487	145.805	2	marine habitat	Open Ocean Transect	pyrosequencing (454)	498495	34.43	3490	9.26	11	3			0.9983	0.2				overcast, windy
Station_367 -- 3 um	3	200	Station 367	-48.2487	145.805	2	marine habitat	Open Ocean Transect	pyrosequencing (454)	462165	34.43	3490	9.26	11	3			0.9983	0.2				overcast, windy
Station_368 -- 0.1 um	0.1	0.8	Station 368	-44.718	145.755	2	marine habitat	Open Ocean Transect	pyrosequencing (454)	581620	34.96	3201	5.6589	14.75	2.5			0.9998	1.25				Sunny
Station_368 -- 0.8 um	0.8	3	Station 368	-44.718	145.755	2	marine habitat	Open Ocean Transect	pyrosequencing (454)	274421	34.96	3201	5.6589	14.75	2.5			0.9998	1.25				Sunny
Station_368 -- 3.0 um	3	200	Station 368	-44.718	145.755	2	marine habitat	Open Ocean Transect	pyrosequencing (454)	274421	34.96	3201	5.6589	14.75	2.5			0.9998	1.25				Sunny
Station_369 -- 0.1 um	0.1	0.8	Station 369	-77.6797	166.009	2.7	marine habitat	Ross Sea, McMurdo Sound, Antarctica	pyrosequencing (454)	339608	33.48			-1.12				0.7287		6.4	8.34		Sunny	214.375
Station_369 -- 0.8 um	0.8	3	Station 369	-77.6797	166.009	2.7	marine habitat	Ross Sea, McMurdo Sound, Antarctica	pyrosequencing (454)	371725	33.48			-1.12				0.7287		6.4	8.34		Sunny	214.375
Station_369 -- 3 um	3	200	Station 369	-77.6797	166.009	2.7	marine habitat	Ross Sea, McMurdo Sound, Antarctica	pyrosequencing (454)	524087	33.48			-1.12				0.7287		6.4	8.34		Sunny	214.375
Station_370 -- 0.1 um	0.1	0.8	Station 370	-77.7073	166.079	1	marine habitat	Ross Sea, McMurdo Sound, in the Sea Ice, Antarctica	pyrosequencing (454)	609136	36
Station_370 -- 0.8 um	0.8	3	Station 370	-77.7073	166.079	1	marine habitat	Ross Sea, McMurdo Sound, in the Sea Ice, Antarctica	pyrosequencing (454)	177084	36
Station_370 -- 3 um	3	200	Station 370	-77.7073	166.079	1	marine habitat	Ross Sea, McMurdo Sound, in the Sea Ice, Antarctica	pyrosequencing (454)	309737	36
Station_371 -- 0.1 um	0.1	0.8	Station 371	-77.7073	166.079		marine habitat	Ross Sea, McMurdo Sound, below sea Ice sample 370, Antarctica	pyrosequencing (454)	312147	33												Sunny
Station_371 -- 0.8 um	0.8	3	Station 371	-77.7073	166.079		marine habitat	Ross Sea, McMurdo Sound, below sea Ice sample 370, Antarctica	pyrosequencing (454)	303027	33												Sunny
Station_371 -- 3 um	3	200	Station 371	-77.7073	166.079		marine habitat	Ross Sea, McMurdo Sound, below sea Ice sample 370, Antarctica	pyrosequencing (454)	285917	33												Sunny
Station_372 -- 0.1 um	0.1	0.8	Station 372	-77.6819	166.004		marine habitat	Ross Sea, McMurdo Sound, under sea Ice, Antactica	pyrosequencing (454)	232048	32												sunny
Station_372 -- 0.8 um	0.8	3	Station 372	-77.6819	166.004		marine habitat	Ross Sea, McMurdo Sound, under sea Ice, Antactica	pyrosequencing (454)	293385	32												sunny
Station_372 -- 3 um	3	200	Station 372	-77.6819	166.004		marine habitat	Ross Sea, McMurdo Sound, under sea Ice, Antactica	pyrosequencing (454)	383631	32												sunny
Station_374 -- 0.1 um	0.1	0.8	Station 374	-68.4623	78.1966	1.8	saline water	Organic Lake, Antarctica	pyrosequencing (454)	566349				-13						26.3	7.75			16.5625
Station_374 -- 0.8 um	0.8	3	Station 374	-68.4623	78.1966	1.8	saline water	Organic Lake, Antarctica	pyrosequencing (454)	536138				-13						26.3	7.75			16.5625
Station_374 -- 3.0 um	3	200	Station 374	-68.4623	78.1966	1.8	saline water	Organic Lake, Antarctica	pyrosequencing (454)	379837				-13						26.3	7.75			16.5625
Station_375 -- 0.1 um	0.1	0.8	Station 375	-68.4623	78.1966	4.3	saline water	Organic Lake, Antarctica	pyrosequencing (454)	616546				-13.5						26.4	7.72			14.6875
Station_375 -- 0.8 um	0.8	3	Station 375	-68.4623	78.1966	4.3	saline water	Organic Lake, Antarctica	pyrosequencing (454)	535242				-13.5						26.4	7.72			14.6875
Station_375 -- 3.0 um	3	200	Station 375	-68.4623	78.1966	4.3	saline water	Organic Lake, Antarctica	pyrosequencing (454)	188182				-13.5						26.4	7.72			14.6875
Station_376 -- 0.1 um	0.1	0.8	Station 376	-68.4623	78.1966	5.6	saline water	Organic Lake, Antarctica	pyrosequencing (454)	413382				-13						48.3	7.41			13.4375
Station_376 -- 0.8 um	0.8	3	Station 376	-68.4623	78.1966	5.6	saline water	Organic Lake, Antarctica	pyrosequencing (454)	549618				-13						48.3	7.41			13.4375
Station_376 -- 3.0 um	3	200	Station 376	-68.4623	78.1966	5.6	saline water	Organic Lake, Antarctica	pyrosequencing (454)	347844				-13						48.3	7.41			13.4375
Station_377 -- 0.1 um	0.1	0.8	Station 377	-68.4623	78.1966	6.5	saline water	Organic Lake, Antarctica	pyrosequencing (454)	561686				-12						8.1	7.2			10
Station_377 -- 0.8 um	0.8	3	Station 377	-68.4623	78.1966	6.5	saline water	Organic Lake, Antarctica	pyrosequencing (454)	529793				-12						8.1	7.2			10
Station_377 -- 3.0 um	3	200	Station 377	-68.4623	78.1966	6.5	saline water	Organic Lake, Antarctica	pyrosequencing (454)	215151				-12						8.1	7.2			10
Station_378 -- 0.1 um	0.1	0.8	Station 378	-68.4623	78.1966	6.8	saline water	Organic Lake, Antarctica	pyrosequencing (454)	585538				-12						39.1	7.14			7.1875
Station_378 -- 0.8 um	0.8	3	Station 378	-68.4623	78.1966	6.8	saline water	Organic Lake, Antarctica	pyrosequencing (454)	623785				-12						39.1	7.14			7.1875
Station_378 -- 3.0 um	3	200	Station 378	-68.4623	78.1966	6.8	saline water	Organic Lake, Antarctica	pyrosequencing (454)	230423				-12						39.1	7.14			7.1875
Station_379 -- 0.1 um	0.1	0.8	Station 379	-68.4619	78.2063	1	saline water	Organic Lake, Antarctica (Re-sample of surface water	pyrosequencing (454)	508819				-13						26.4	7.72			16.5625
Station_379 -- 0.8 um	0.8	3	Station 379	-68.4619	78.2063	1	saline water	Organic Lake, Antarctica (Re-sample of surface water	pyrosequencing (454)	501234				-13						26.4	7.72			16.5625
